# Supplementary material for: 2-(4-Fluoro­phen­yl)-2H-chromen-4(3H)-one
Source: Acta Crystallogr Sect E Struct Rep Online. 2012 Jan 7;68(Pt 2):o253–4. doi: 10.1107/S160053681105464X (PMC3274947; doi:10.1107/S160053681105464X)
Supplement: Supplementary file 1 [file e-68-0o253-sup1.cif]

##############################################################################
#                                                                            #
# This CIF contains the data in a paper accepted for publication in          #
# Acta Crystallographica Section E. It conforms to the requirements of       #
# Notes for Authors for Acta Crystallographica Section E, and has been       #
# peer reviewed under the auspices of the IUCr Commission on Journals.       #
#                                                                            #
# Full details of the Crystallographic Information File format               #
# are given in the paper "The Crystallographic Information File (CIF):       #
# a New Standard Archive File for Crystallography" by S. R. Hall, F. H.      #
# Allen and I. D. Brown [Acta Cryst. (1991), A47, 655-685].                  #
#                                                                            #
# The current version of the core CIF dictionary is obtainable from          #
# ftp://ftp.iucr.org/pub/cif_core.dic.                                       #
#                                                                            #
# Software is freely available for graphical display of the structure(s)     #
# in this CIF. For information consult the CIF software page                 #
# http://www.iucr.org/resources/cif/software.                                #
#                                                                            #
# This file may be used for bona fide research purposes within the           #
# scientific community so long as proper attribution is given to the journal # 
# article from which it was obtained.                                        #
#                                                                            #
##############################################################################
data_global
_audit_creation_method     SHELXL-97
_journal_data_validation_number     ?
_journal_date_recd_electronic     2011-12-12
_journal_date_accepted     2011-12-19
_journal_name_full     'Acta Crystallographica, Section E'
_journal_year     2012
_journal_volume     68
_journal_issue      2
_journal_page_first     o253
_journal_page_last     o254
_journal_paper_category     QO
_journal_paper_doi     10.1107/S160053681105464X
_journal_coeditor_code     XU5408
_publ_contact_author_name     'Professor Jerzy B\/la\.zejowski'
_publ_contact_author_address
;
University of Gda\'nsk
Faculty of Chemistry
J. Sobieskiego 18
80-952 Gda\'nsk
Poland
;
_publ_contact_author_email     'bla@chem.univ.gda.pl'
_publ_contact_author_fax     '+48 58 523 53 57'
_publ_contact_author_phone     '+48 58 523 53 31'
_publ_section_title
;
2-(4-Fluorophenyl)-2<i>H</i>-chromen-4(3<i>H</i>)-one
;
loop_
    _publ_author_name
    _publ_author_footnote
    _publ_author_address
    'Wera, Micha\/l' ?
;
Faculty of Chemistry,
University of Gda\'nsk,
J. Sobieskiego 18,
80-952 Gda\'nsk
Poland
;
    'Chalyi, Andriy G.' ?
;
Institute of Chemistry
V.N. Karazin National University
Svobody 4
61077 Kharkiv
Ukraine
;
    'Roshal, Alexander D.' ?
;
Institute of Chemistry
V.N. Karazin National University
Svobody 4
61077 Kharkiv
Ukraine
;
    'B\/la\.zejowski, Jerzy' ?
;
Faculty of Chemistry,
University of Gda\'nsk,
J. Sobieskiego 18,
80-952 Gda\'nsk
Poland
;
data_I
_audit_creation_method     SHELXL-97
_chemical_name_systematic
;
2-(4-Fluorophenyl)-2<i>H</i>-chromen-4(3<i>H</i>)-one
;
_chemical_name_common     ?
_chemical_formula_moiety     'C15 H11 F O2'
_chemical_formula_sum     'C15 H11 F O2'
_chemical_formula_iupac     'C15 H11 F O2'
_chemical_formula_weight     242.24
_chemical_melting_point     ?
_symmetry_cell_setting     monoclinic
_symmetry_space_group_name_H-M     'P 21/n'
_symmetry_space_group_name_Hall     '-P 2yn'
loop_
    _symmetry_equiv_pos_as_xyz
    'x, y, z'
    '-x+1/2, y+1/2, -z+1/2'
    '-x, -y, -z'
    'x-1/2, -y-1/2, z-1/2'
_cell_length_a     11.7896(13)
_cell_length_b     5.2309(8)
_cell_length_c     19.740(3)
_cell_angle_alpha     90.00
_cell_angle_beta     91.630(11)
_cell_angle_gamma     90.00
_cell_volume     1216.9(3)
_cell_formula_units_Z     4
_cell_measurement_reflns_used     2163
_cell_measurement_theta_min     3.46
_cell_measurement_theta_max     25.05
_cell_measurement_temperature     295(2)
_exptl_crystal_description     needle
_exptl_crystal_colour     colorless
_exptl_crystal_size_max     0.6
_exptl_crystal_size_mid     0.05
_exptl_crystal_size_min     0.05
_exptl_crystal_density_diffrn     1.322
_exptl_crystal_density_meas     ?
_exptl_crystal_density_method     'not measured'
_exptl_crystal_F_000     504
_exptl_absorpt_coefficient_mu     0.097
_exptl_absorpt_correction_type     multi-scan
_exptl_absorpt_process_details
;
(CrysAlis RED; Oxford Diffraction, 2008)
;
_exptl_absorpt_correction_T_min     0.919
_exptl_absorpt_correction_T_max     0.953
_exptl_special_details     ?
_diffrn_ambient_temperature     295(2)
_diffrn_radiation_type     MoK\a
_diffrn_radiation_wavelength     0.71073
_diffrn_radiation_source     'Enhance (Mo) X-ray Source'
_diffrn_radiation_monochromator     graphite
_diffrn_measurement_device_type     'Oxford Diffraction Gemini R Ultra Ruby CCD'
_diffrn_measurement_method     \w
_diffrn_detector_area_resol_mean     10.4002
_diffrn_reflns_number     7630
_diffrn_reflns_av_R_equivalents     0.0804
_diffrn_reflns_av_sigmaI/netI     0.0771
_diffrn_reflns_theta_min     3.46
_diffrn_reflns_theta_max     25.05
_diffrn_reflns_theta_full     25.00
_diffrn_measured_fraction_theta_max     0.999
_diffrn_measured_fraction_theta_full     0.999
_diffrn_reflns_limit_h_min     -14
_diffrn_reflns_limit_h_max     14
_diffrn_reflns_limit_k_min     -5
_diffrn_reflns_limit_k_max     6
_diffrn_reflns_limit_l_min     -18
_diffrn_reflns_limit_l_max     23
_diffrn_standards_number     ?
_diffrn_standards_interval_count     ?
_diffrn_standards_interval_time     ?
_diffrn_standards_decay_%     ?
_refine_special_details
;
Refinement of <i>F</i>^2^ against ALL reflections. The weighted <i>R</i>-factor
<i>wR</i> and goodness of fit <i>S</i> are based on <i>F</i>^2^, conventional
<i>R</i>-factors <i>R</i> are based on <i>F</i>, with <i>F</i> set to zero for
negative <i>F</i>^2^. The threshold expression of <i>F</i>^2^ >
\s(<i>F</i>^2^) is used only for calculating <i>R</i>-factors(gt) <i>etc</i>.
and is not relevant to the choice of reflections for refinement.
<i>R</i>-factors based on <i>F</i>^2^ are statistically about twice as large
as those based on <i>F</i>, and <i>R</i>- factors based on ALL data will be
even larger.
;
_reflns_number_total     2163
_reflns_number_gt     1080
_reflns_threshold_expression     I>2sigma(I)
_refine_ls_structure_factor_coef     Fsqd
_refine_ls_matrix_type     full
_refine_ls_R_factor_all     0.1280
_refine_ls_R_factor_gt     0.0556
_refine_ls_wR_factor_gt     0.1197
_refine_ls_wR_factor_ref     0.1601
_refine_ls_goodness_of_fit_ref     1.014
_refine_ls_restrained_S_all     1.014
_refine_ls_number_reflns     2163
_refine_ls_number_parameters     164
_refine_ls_number_restraints     0
_refine_ls_hydrogen_treatment     constr
_refine_ls_weighting_scheme     calc
_refine_ls_weighting_details
         'calc w=1/[\s^2^(Fo^2^)+(0.0555P)^2^+0.0000P] where P=(Fo^2^+2Fc^2^)/3'
_atom_sites_solution_hydrogens     geom
_atom_sites_solution_primary     direct
_atom_sites_solution_secondary     difmap
_refine_ls_shift/su_max     0.000
_refine_ls_shift/su_mean     0.000
_refine_diff_density_max     0.178
_refine_diff_density_min     -0.173
_refine_ls_extinction_method     '<i>SHELXL97</i> (Sheldrick, 2008)'
_refine_ls_extinction_coef     0.021(3)
_refine_ls_extinction_expression
                                  'Fc^*^=kFc[1+0.001xFc^2^\l^3^/sin(2\q)]^-1/4^'
loop_
    _atom_type_symbol
    _atom_type_description
    _atom_type_scat_dispersion_real
    _atom_type_scat_dispersion_imag
    _atom_type_scat_source
    'C' 'C' 0.0033 0.0016
                         'International Tables Vol C Tables 4.2.6.8 and 6.1.1.4'
    'H' 'H' 0.0000 0.0000
                         'International Tables Vol C Tables 4.2.6.8 and 6.1.1.4'
    'O' 'O' 0.0106 0.0060
                         'International Tables Vol C Tables 4.2.6.8 and 6.1.1.4'
    'F' 'F' 0.0171 0.0103
                         'International Tables Vol C Tables 4.2.6.8 and 6.1.1.4'
_computing_data_collection     '<i>CrysAlis CCD</i> (Oxford Diffraction, 2008)'
_computing_cell_refinement     '<i>CrysAlis RED</i> (Oxford Diffraction, 2008)'
_computing_data_reduction     '<i>CrysAlis RED</i> (Oxford Diffraction, 2008)'
_computing_structure_solution     '<i>SHELXS97</i> (Sheldrick, 2008)'
_computing_structure_refinement     '<i>SHELXL97</i> (Sheldrick, 2008)'
_computing_molecular_graphics     '<i>ORTEP-3</i> (Farrugia, 1997)'
_computing_publication_material
              '<i>SHELXL97</i> (Sheldrick, 2008) and <i>PLATON</i> (Spek, 2009)'
loop_
    _atom_site_type_symbol
    _atom_site_label
    _atom_site_fract_x
    _atom_site_fract_y
    _atom_site_fract_z
    _atom_site_U_iso_or_equiv
    _atom_site_adp_type
    _atom_site_calc_flag
    _atom_site_refinement_flags
    _atom_site_occupancy
    _atom_site_symmetry_multiplicity
    _atom_site_disorder_assembly
    _atom_site_disorder_group
    O O1 0.81543(15) 0.0853(4) 0.03640(10) 0.0584(6) Uani d . 1 1 . .
    C C2 0.7340(2) 0.1581(6) -0.01647(15) 0.0559(8) Uani d . 1 1 . .
    H H2 0.7041 0.0020 -0.0379 0.067 Uiso calc R 1 1 . .
    C C3 0.6364(2) 0.3003(6) 0.01423(16) 0.0604(9) Uani d . 1 1 . .
    H H3A 0.6643 0.4583 0.0343 0.072 Uiso calc R 1 1 . .
    H H3B 0.5811 0.3439 -0.0212 0.072 Uiso calc R 1 1 . .
    C C4 0.5800(3) 0.1446(6) 0.06728(16) 0.0580(8) Uani d . 1 1 . .
    C C5 0.6150(3) -0.1982(6) 0.15344(17) 0.0691(10) Uani d . 1 1 . .
    H H5 0.5387 -0.1907 0.1641 0.083 Uiso calc R 1 1 . .
    C C6 0.6851(4) -0.3619(7) 0.18806(18) 0.0788(11) Uani d . 1 1 . .
    H H6 0.6563 -0.4688 0.2210 0.095 Uiso calc R 1 1 . .
    C C7 0.7999(3) -0.3687(7) 0.17398(18) 0.0777(11) Uani d . 1 1 . .
    H H7 0.8482 -0.4776 0.1983 0.093 Uiso calc R 1 1 . .
    C C8 0.8424(3) -0.2147(6) 0.12410(16) 0.0638(9) Uani d . 1 1 . .
    H H8 0.9194 -0.2177 0.1150 0.077 Uiso calc R 1 1 . .
    C C9 0.6553(3) -0.0420(5) 0.10249(15) 0.0541(8) Uani d . 1 1 . .
    C C10 0.7694(3) -0.0553(5) 0.08754(15) 0.0533(8) Uani d . 1 1 . .
    O O11 0.48046(18) 0.1698(4) 0.08060(13) 0.0784(8) Uani d . 1 1 . .
    C C12 0.7935(2) 0.3105(6) -0.06892(16) 0.0545(8) Uani d . 1 1 . .
    C C13 0.7726(3) 0.2659(7) -0.13661(19) 0.0813(11) Uani d . 1 1 . .
    H H13 0.7243 0.1333 -0.1498 0.098 Uiso calc R 1 1 . .
    C C14 0.8221(4) 0.4146(8) -0.1857(2) 0.0939(12) Uani d . 1 1 . .
    H H14 0.8077 0.3834 -0.2315 0.113 Uiso calc R 1 1 . .
    C C15 0.8924(3) 0.6075(8) -0.1651(2) 0.0766(11) Uani d . 1 1 . .
    C C16 0.9173(3) 0.6583(6) -0.0993(2) 0.0720(10) Uani d . 1 1 . .
    H H16 0.9666 0.7901 -0.0869 0.086 Uiso calc R 1 1 . .
    C C17 0.8669(2) 0.5075(6) -0.05082(17) 0.0635(9) Uani d . 1 1 . .
    H H17 0.8826 0.5394 -0.0052 0.076 Uiso calc R 1 1 . .
    F F18 0.94093(19) 0.7554(5) -0.21355(12) 0.1139(9) Uani d . 1 1 . .
loop_
    _atom_site_aniso_label
    _atom_site_aniso_U_11
    _atom_site_aniso_U_22
    _atom_site_aniso_U_33
    _atom_site_aniso_U_12
    _atom_site_aniso_U_13
    _atom_site_aniso_U_23
    O1 0.0545(11) 0.0636(13) 0.0569(14) 0.0006(10) 0.0003(10) 0.0084(11)
    C2 0.0576(18) 0.0598(18) 0.050(2) 0.0043(15) -0.0027(15) 0.0036(15)
    C3 0.0594(19) 0.0567(18) 0.065(2) 0.0072(15) 0.0073(16) -0.0005(16)
    C4 0.0558(19) 0.0593(19) 0.059(2) -0.0006(16) 0.0078(16) -0.0073(16)
    C5 0.079(2) 0.069(2) 0.060(2) 0.0009(19) 0.0113(18) -0.0054(19)
    C6 0.110(3) 0.073(2) 0.054(2) -0.004(2) 0.016(2) 0.0065(18)
    C7 0.101(3) 0.072(2) 0.060(3) 0.011(2) -0.001(2) 0.0089(19)
    C8 0.074(2) 0.062(2) 0.055(2) 0.0056(17) -0.0002(17) 0.0027(17)
    C9 0.065(2) 0.0502(17) 0.047(2) -0.0017(15) 0.0066(15) -0.0043(15)
    C10 0.064(2) 0.0491(17) 0.0470(19) -0.0003(15) 0.0034(15) -0.0043(15)
    O11 0.0585(14) 0.0875(17) 0.0899(19) 0.0026(12) 0.0133(12) 0.0015(14)
    C12 0.0569(18) 0.0570(18) 0.050(2) 0.0061(15) 0.0045(15) -0.0055(16)
    C13 0.102(3) 0.082(3) 0.059(3) -0.010(2) -0.006(2) -0.001(2)
    C14 0.124(3) 0.107(3) 0.051(3) -0.010(3) 0.001(2) 0.011(2)
    C15 0.078(2) 0.088(3) 0.065(3) 0.009(2) 0.018(2) 0.027(2)
    C16 0.068(2) 0.073(2) 0.077(3) -0.0060(18) 0.018(2) 0.005(2)
    C17 0.064(2) 0.072(2) 0.055(2) -0.0004(18) 0.0090(16) -0.0048(18)
    F18 0.1241(18) 0.1279(19) 0.0916(18) 0.0035(15) 0.0346(14) 0.0416(15)
_geom_special_details
;
All e.s.d.'s (except the e.s.d. in the dihedral angle between two l.s. planes)
are estimated using the full covariance matrix. The cell e.s.d.'s are taken
into account individually in the estimation of e.s.d.'s in distances, angles
and torsion angles; correlations between e.s.d.'s in cell parameters are only
used when they are defined by crystal symmetry. An approximate (isotropic)
treatment of cell e.s.d.'s is used for estimating e.s.d.'s involving l.s.
planes.
;
loop_
    _geom_bond_atom_site_label_1
    _geom_bond_atom_site_label_2
    _geom_bond_site_symmetry_2
    _geom_bond_distance
    _geom_bond_publ_flag
    O1 C10 . 1.373(3) ?
    O1 C2 . 1.449(3) ?
    C2 C12 . 1.497(4) ?
    C2 C3 . 1.512(4) ?
    C2 H2 . 0.9800 ?
    C3 C4 . 1.497(4) ?
    C3 H3A . 0.9700 ?
    C3 H3B . 0.9700 ?
    C4 O11 . 1.217(3) ?
    C4 C9 . 1.479(4) ?
    C5 C6 . 1.360(5) ?
    C5 C9 . 1.390(4) ?
    C5 H5 . 0.9300 ?
    C6 C7 . 1.389(5) ?
    C6 H6 . 0.9300 ?
    C7 C8 . 1.378(4) ?
    C7 H7 . 0.9300 ?
    C8 C10 . 1.386(4) ?
    C8 H8 . 0.9300 ?
    C9 C10 . 1.388(4) ?
    C12 C13 . 1.372(4) ?
    C12 C17 . 1.386(4) ?
    C13 C14 . 1.384(5) ?
    C13 H13 . 0.9300 ?
    C14 C15 . 1.361(5) ?
    C14 H14 . 0.9300 ?
    C15 C16 . 1.350(5) ?
    C15 F18 . 1.367(4) ?
    C16 C17 . 1.387(4) ?
    C16 H16 . 0.9300 ?
    C17 H17 . 0.9300 ?
loop_
    _geom_angle_atom_site_label_1
    _geom_angle_atom_site_label_2
    _geom_angle_atom_site_label_3
    _geom_angle_site_symmetry_1
    _geom_angle_site_symmetry_3
    _geom_angle
    _geom_angle_publ_flag
    C10 O1 C2 . . 113.7(2) ?
    O1 C2 C12 . . 108.9(2) ?
    O1 C2 C3 . . 109.7(2) ?
    C12 C2 C3 . . 113.1(2) ?
    O1 C2 H2 . . 108.3 ?
    C12 C2 H2 . . 108.3 ?
    C3 C2 H2 . . 108.3 ?
    C4 C3 C2 . . 111.8(2) ?
    C4 C3 H3A . . 109.3 ?
    C2 C3 H3A . . 109.3 ?
    C4 C3 H3B . . 109.3 ?
    C2 C3 H3B . . 109.3 ?
    H3A C3 H3B . . 107.9 ?
    O11 C4 C9 . . 122.6(3) ?
    O11 C4 C3 . . 122.8(3) ?
    C9 C4 C3 . . 114.5(3) ?
    C6 C5 C9 . . 121.2(3) ?
    C6 C5 H5 . . 119.4 ?
    C9 C5 H5 . . 119.4 ?
    C5 C6 C7 . . 119.8(3) ?
    C5 C6 H6 . . 120.1 ?
    C7 C6 H6 . . 120.1 ?
    C8 C7 C6 . . 120.3(3) ?
    C8 C7 H7 . . 119.8 ?
    C6 C7 H7 . . 119.8 ?
    C7 C8 C10 . . 119.4(3) ?
    C7 C8 H8 . . 120.3 ?
    C10 C8 H8 . . 120.3 ?
    C10 C9 C5 . . 118.5(3) ?
    C10 C9 C4 . . 120.4(3) ?
    C5 C9 C4 . . 121.0(3) ?
    O1 C10 C8 . . 116.9(3) ?
    O1 C10 C9 . . 122.4(3) ?
    C8 C10 C9 . . 120.7(3) ?
    C13 C12 C17 . . 118.1(3) ?
    C13 C12 C2 . . 120.6(3) ?
    C17 C12 C2 . . 121.3(3) ?
    C12 C13 C14 . . 121.2(4) ?
    C12 C13 H13 . . 119.4 ?
    C14 C13 H13 . . 119.4 ?
    C15 C14 C13 . . 118.2(4) ?
    C15 C14 H14 . . 120.9 ?
    C13 C14 H14 . . 120.9 ?
    C16 C15 C14 . . 123.2(3) ?
    C16 C15 F18 . . 118.5(4) ?
    C14 C15 F18 . . 118.3(4) ?
    C15 C16 C17 . . 117.8(3) ?
    C15 C16 H16 . . 121.1 ?
    C17 C16 H16 . . 121.1 ?
    C12 C17 C16 . . 121.4(3) ?
    C12 C17 H17 . . 119.3 ?
    C16 C17 H17 . . 119.3 ?
loop_
    _geom_torsion_atom_site_label_1
    _geom_torsion_atom_site_label_2
    _geom_torsion_atom_site_label_3
    _geom_torsion_atom_site_label_4
    _geom_torsion_site_symmetry_1
    _geom_torsion_site_symmetry_2
    _geom_torsion_site_symmetry_3
    _geom_torsion_site_symmetry_4
    _geom_torsion
    _geom_torsion_publ_flag
    C10 O1 C2 C12 . . . . 179.8(2) ?
    C10 O1 C2 C3 . . . . 55.5(3) ?
    O1 C2 C3 C4 . . . . -57.2(3) ?
    C12 C2 C3 C4 . . . . -179.0(3) ?
    C2 C3 C4 O11 . . . . -152.0(3) ?
    C2 C3 C4 C9 . . . . 28.3(4) ?
    C9 C5 C6 C7 . . . . 2.0(5) ?
    C5 C6 C7 C8 . . . . -1.5(5) ?
    C6 C7 C8 C10 . . . . -0.8(5) ?
    C6 C5 C9 C10 . . . . -0.2(5) ?
    C6 C5 C9 C4 . . . . -177.0(3) ?
    O11 C4 C9 C10 . . . . -177.1(3) ?
    C3 C4 C9 C10 . . . . 2.6(4) ?
    O11 C4 C9 C5 . . . . -0.3(5) ?
    C3 C4 C9 C5 . . . . 179.4(3) ?
    C2 O1 C10 C8 . . . . 155.0(3) ?
    C2 O1 C10 C9 . . . . -24.7(4) ?
    C7 C8 C10 O1 . . . . -177.1(3) ?
    C7 C8 C10 C9 . . . . 2.6(5) ?
    C5 C9 C10 O1 . . . . 177.6(3) ?
    C4 C9 C10 O1 . . . . -5.6(4) ?
    C5 C9 C10 C8 . . . . -2.1(4) ?
    C4 C9 C10 C8 . . . . 174.7(3) ?
    O1 C2 C12 C13 . . . . 136.3(3) ?
    C3 C2 C12 C13 . . . . -101.4(3) ?
    O1 C2 C12 C17 . . . . -46.7(3) ?
    C3 C2 C12 C17 . . . . 75.5(4) ?
    C17 C12 C13 C14 . . . . -0.7(5) ?
    C2 C12 C13 C14 . . . . 176.4(3) ?
    C12 C13 C14 C15 . . . . -0.1(6) ?
    C13 C14 C15 C16 . . . . 0.9(6) ?
    C13 C14 C15 F18 . . . . -179.7(3) ?
    C14 C15 C16 C17 . . . . -1.0(5) ?
    F18 C15 C16 C17 . . . . 179.6(3) ?
    C13 C12 C17 C16 . . . . 0.6(5) ?
    C2 C12 C17 C16 . . . . -176.4(3) ?
    C15 C16 C17 C12 . . . . 0.2(5) ?
loop_
    _geom_hbond_atom_site_label_D
    _geom_hbond_atom_site_label_H
    _geom_hbond_atom_site_label_A
    _geom_hbond_site_symmetry_A
    _geom_hbond_distance_DH
    _geom_hbond_distance_HA
    _geom_hbond_distance_DA
    _geom_hbond_angle_DHA
    _geom_hbond_publ_flag
    C2 H2 O11 3_655 0.98 2.48 3.280(4) 139 y
    C3 H3A Cg1 1_565 0.97 2.78 3.695(3) 157 y
_iucr_refine_instructions_details
;
TITL MW0554 in P2(1)/n
CELL  0.71073  11.7896   5.2309  19.7401   90.000   91.630   90.000
ZERR     4.00   0.0013   0.0008   0.0025    0.000    0.011    0.000
LATT   1
SYMM  1/2 - X, 1/2 + Y, 1/2 - Z
SFAC  C    H    O    F
UNIT  60   44   8    4
L.S. 999
BOND $H
HTAB 2
FMAP 2
PLAN 20
WPDB -2
LIST 4
CONF
ACTA 50
OMIT -2 50.1
mpla 6 o1 c2 c3 c4 c9 c10
mpla 6 c5 c6 c7 c8 c10 c9
mpla 10 o1 c2 c3 c4 c9 c5 c6 c7 c8 c10
mpla 6 c12 c13 c14 c15 c16 c17
WGHT    0.055500
EXTI    0.020650
FVAR       1.80475
O1    3    0.815427    0.085332    0.036402    11.00000    0.05454    0.06363 =
         0.05685    0.00840    0.00030    0.00061
C2    1    0.734003    0.158064   -0.016466    11.00000    0.05760    0.05978 =
         0.05002    0.00364   -0.00267    0.00427
AFIX  13
H2A   2    0.704147    0.002036   -0.037890    11.00000   -1.20000
AFIX   0
C3    1    0.636388    0.300278    0.014233    11.00000    0.05937    0.05671 =
         0.06548   -0.00053    0.00727    0.00722
AFIX  23
H3A   2    0.664295    0.458258    0.034316    11.00000   -1.20000
H3B   2    0.581108    0.343854   -0.021233    11.00000   -1.20000
AFIX   0
C4    1    0.579970    0.144557    0.067280    11.00000    0.05583    0.05929 =
         0.05920   -0.00730    0.00777   -0.00062
C5    1    0.615021   -0.198208    0.153440    11.00000    0.07852    0.06904 =
         0.06034   -0.00544    0.01131    0.00091
AFIX  43
H5A   2    0.538744   -0.190743    0.164062    11.00000   -1.20000
AFIX   0
C6    1    0.685115   -0.361854    0.188062    11.00000    0.11046    0.07253 =
         0.05423    0.00647    0.01597   -0.00413
AFIX  43
H6A   2    0.656315   -0.468818    0.221047    11.00000   -1.20000
AFIX   0
C7    1    0.799851   -0.368655    0.173983    11.00000    0.10122    0.07194 =
         0.05967    0.00885   -0.00108    0.01088
AFIX  43
H7A   2    0.848156   -0.477638    0.198339    11.00000   -1.20000
AFIX   0
C8    1    0.842410   -0.214688    0.124103    11.00000    0.07368    0.06235 =
         0.05534    0.00267   -0.00016    0.00564
AFIX  43
H8A   2    0.919381   -0.217653    0.115048    11.00000   -1.20000
AFIX   0
C9    1    0.655264   -0.041955    0.102488    11.00000    0.06497    0.05018 =
         0.04740   -0.00430    0.00660   -0.00172
C10   1    0.769400   -0.055311    0.087542    11.00000    0.06402    0.04913 =
         0.04696   -0.00425    0.00336   -0.00028
O11   3    0.480465    0.169778    0.080600    11.00000    0.05849    0.08755 =
         0.08987    0.00149    0.01333    0.00263
C12   1    0.793518    0.310483   -0.068922    11.00000    0.05691    0.05698 =
         0.04981   -0.00553    0.00451    0.00610
C13   1    0.772630    0.265907   -0.136612    11.00000    0.10179    0.08219 =
         0.05945   -0.00131   -0.00616   -0.01031
AFIX  43
H13A  2    0.724302    0.133300   -0.149776    11.00000   -1.20000
AFIX   0
C14   1    0.822133    0.414589   -0.185701    11.00000    0.12357    0.10684 =
         0.05137    0.01118    0.00149   -0.00986
AFIX  43
H14A  2    0.807720    0.383406   -0.231523    11.00000   -1.20000
AFIX   0
C15   1    0.892430    0.607549   -0.165131    11.00000    0.07762    0.08764 =
         0.06541    0.02678    0.01800    0.00930
C16   1    0.917296    0.658334   -0.099320    11.00000    0.06773    0.07258 =
         0.07663    0.00547    0.01806   -0.00603
AFIX  43
H16A  2    0.966614    0.790070   -0.086902    11.00000   -1.20000
AFIX   0
C17   1    0.866850    0.507510   -0.050820    11.00000    0.06404    0.07161 =
         0.05519   -0.00484    0.00903   -0.00041
AFIX  43
H17A  2    0.882602    0.539359   -0.005167    11.00000   -1.20000
AFIX   0
F18   4    0.940931    0.755430   -0.213549    11.00000    0.12405    0.12786 =
         0.09164    0.04160    0.03461    0.00352
HKLF    4
REM  MW0554 in P2(1)/n
REM R1 =  0.0556 for   1080 Fo > 4sig(Fo)  and  0.1280 for all   2163 data
REM    164 parameters refined using      0 restraints
END
WGHT      0.0551      0.0000
REM Highest difference peak  0.178,  deepest hole -0.173,  1-sigma level  0.041
Q1    1   0.5956 -0.2116  0.2433  11.00000  0.05    0.18
Q2    1   0.8132  0.4040 -0.0575  11.00000  0.05    0.18
Q3    1   0.6360 -0.1135  0.0036  11.00000  0.05    0.13
Q4    1   0.7653  0.2573 -0.0468  11.00000  0.05    0.13
Q5    1   0.7392  0.5120  0.0454  11.00000  0.05    0.13
Q6    1   0.6338 -0.4937  0.2394  11.00000  0.05    0.12
Q7    1   0.9612  0.8884 -0.2797  11.00000  0.05    0.12
Q8    1   0.6928  0.1696 -0.0152  11.00000  0.05    0.12
Q9    1   0.6777  0.0860  0.1173  11.00000  0.05    0.12
Q10   1   0.7465  0.4362 -0.0216  11.00000  0.05    0.12
Q11   1   0.8812  0.9883 -0.1977  11.00000  0.05    0.12
Q12   1   0.4243 -0.0083  0.1414  11.00000  0.05    0.12
Q13   1   0.7219  0.2993  0.0155  11.00000  0.05    0.11
Q14   1   0.9618  0.8144 -0.2025  11.00000  0.05    0.11
Q15   1   0.9121  0.2799 -0.0814  11.00000  0.05    0.11
Q16   1   0.4006  0.3807  0.0627  11.00000  0.05    0.11
Q17   1   0.7439 -0.1366  0.0790  11.00000  0.05    0.11
Q18   1   0.5662  0.4912 -0.0008  11.00000  0.05    0.11
Q19   1   0.3873  0.1665  0.0950  11.00000  0.05    0.11
Q20   1   0.8249  0.4538  0.0412  11.00000  0.05    0.11
;
