# Supplementary material for: 2-(4-Fluoro­phen­yl)-2H-chromen-4(3H)-one
Source: Acta Crystallogr Sect E Struct Rep Online. 2012 Jan 7;68(Pt 2):o253–4. doi: 10.1107/S160053681105464X (PMC3274947; doi:10.1107/S160053681105464X)
Supplement: Supplementary file 2 [file e-68-0o253-Isup2.hkl]

# 
# h,k,l, Fc-squared, Fo-squared, sigma(Fo-squared) and status flag 
# 
data_I
_shelx_title ' MW0554 in P2(1)/n' 
_shelx_refln_list_code          4 
_shelx_F_calc_maximum      122.20 
_exptl_crystal_F_000       504.00 
_reflns_d_resolution_high  0.8393 
 
loop_ 
 _symmetry_equiv_pos_as_xyz 
 'x, y, z' 
 '-x+1/2, y+1/2, -z+1/2' 
 '-x, -y, -z' 
 'x-1/2, -y-1/2, z-1/2' 
 
_cell_length_a    11.7896 
_cell_length_b     5.2309 
_cell_length_c    19.7401 
_cell_angle_alpha  90.000 
_cell_angle_beta   91.630 
_cell_angle_gamma  90.000 
 
_shelx_F_squared_multiplier     1.000 
 
loop_ 
 _refln_index_h 
 _refln_index_k 
 _refln_index_l 
 _refln_F_squared_calc 
 _refln_F_squared_meas 
 _refln_F_squared_sigma 
 _refln_observed_status 
   2   0   0     6845.94     6791.10    161.15 o 
   4   0   0      631.39      580.36     16.13 o 
   6   0   0       54.09       62.33      6.62 o 
   8   0   0       26.16       23.65      4.28 o 
  10   0   0        7.16        9.14      3.32 o 
  12   0   0        1.41       -1.01      8.44 o 
  14   0   0        3.14       -3.42      8.73 o 
   1   1   0     3926.96     3690.63     44.84 o 
   2   1   0     1406.04     1241.22     40.80 o 
   3   1   0      166.13      140.80      9.10 o 
   4   1   0     2270.04     2283.62     41.54 o 
   5   1   0      321.95      324.14      8.40 o 
   6   1   0      194.33      196.34     10.05 o 
   7   1   0       17.86       19.23      2.75 o 
   8   1   0       48.43       43.93      4.64 o 
   9   1   0       41.24       48.56      5.08 o 
  10   1   0       28.14       27.24      5.34 o 
  11   1   0        2.15        0.70      3.25 o 
  12   1   0       75.48       83.73     17.46 o 
  13   1   0        3.42        0.80      7.81 o 
   0   2   0     1832.73     1694.22     33.26 o 
   1   2   0      292.01      278.22     10.26 o 
   2   2   0      675.05      677.03     22.85 o 
   3   2   0        0.81       -1.19      1.59 o 
   4   2   0      133.46      112.46      8.48 o 
   5   2   0       36.75       36.36      6.42 o 
   6   2   0      164.60      157.99     11.65 o 
   7   2   0       29.77       27.36      4.98 o 
   8   2   0        0.20        1.43      4.24 o 
   9   2   0      280.77      301.79     23.03 o 
  10   2   0        2.24        1.14      1.72 o 
  11   2   0        5.69        3.77      6.23 o 
  12   2   0        0.30        6.86      8.85 o 
  13   2   0        4.28       -6.34      6.34 o 
   1   3   0      187.28      190.89     10.65 o 
   2   3   0      172.96      170.89     11.47 o 
   3   3   0      205.20      195.18     14.98 o 
   4   3   0       91.43       91.87      9.13 o 
   5   3   0       27.02       26.68      3.87 o 
   6   3   0        0.01        1.41      1.80 o 
   7   3   0      343.46      362.32     17.45 o 
   8   3   0      229.76      255.95     16.75 o 
   9   3   0       94.46       94.43     10.56 o 
  10   3   0       61.25       58.82     18.01 o 
  11   3   0        9.49       14.35      6.48 o 
  12   3   0        1.89       10.54      7.29 o 
   0   4   0       34.60       35.27      7.69 o 
   1   4   0       15.70       17.15      4.23 o 
   2   4   0        2.25        1.53      3.86 o 
   3   4   0       36.03       33.35      7.50 o 
   4   4   0       18.31       14.97      6.77 o 
   5   4   0       49.35       43.31      7.34 o 
   6   4   0        6.04        1.48      1.40 o 
   7   4   0       16.18       14.23      4.51 o 
   8   4   0       33.69       19.76     10.05 o 
   9   4   0        1.98       18.15     13.81 o 
  10   4   0       21.88       18.69      8.85 o 
   1   5   0        2.97        4.90      4.04 o 
   2   5   0       16.92       13.68      3.96 o 
   3   5   0        1.97        0.17      4.13 o 
   4   5   0        0.01       -6.61      6.61 o 
   5   5   0       13.86        5.25      4.61 o 
   6   5   0        0.15       -0.58      6.90 o 
   7   5   0        4.92        4.07      7.18 o 
   8   5   0        3.80        1.65      6.99 o 
   0   6   0        8.77        3.95      9.08 o 
   1   6   0       98.04       88.46     20.16 o 
   2   6   0        2.64        5.26      8.79 o 
   3   6   0        0.01       -3.81      3.81 o 
 -13   0   1       14.63       12.39     10.58 o 
 -11   0   1       41.90       51.19     12.63 o 
  -9   0   1        0.33       -1.91      2.04 o 
  -7   0   1      579.09      641.00     33.75 o 
  -5   0   1     3247.85     3351.91     51.76 o 
  -3   0   1      833.12      771.63     33.23 o 
   3   0   1     6610.89     6714.72     57.98 o 
   5   0   1      507.60      498.23     19.37 o 
   7   0   1      281.24      315.02     35.85 o 
   9   0   1        5.09        5.94      3.40 o 
  11   0   1        0.15        1.82      3.91 o 
  13   0   1       12.42       11.66     10.91 o 
 -13   1   1       30.64       24.13      7.48 o 
 -12   1   1        9.04       16.73      7.45 o 
 -11   1   1        0.13        3.88      3.10 o 
 -10   1   1        8.70        9.75      3.20 o 
  -9   1   1       59.86       66.41      6.19 o 
  -8   1   1        3.87        3.42      1.58 o 
  -7   1   1      114.14      119.56      6.60 o 
  -6   1   1        4.62        3.24      1.49 o 
  -5   1   1     1006.46     1020.19     17.21 o 
  -4   1   1     1940.87     1853.65     26.89 o 
  -3   1   1      877.99      840.43     16.22 o 
  -2   1   1     1832.67     1665.41     48.12 o 
  -1   1   1     2912.06     2743.48     27.93 o 
   0   1   1      642.83      569.85     15.64 o 
   1   1   1        0.08       -0.58      1.65 o 
   2   1   1      198.70      195.87     15.21 o 
   3   1   1     3161.08     2914.71     63.34 o 
   4   1   1      327.58      342.59     13.69 o 
   5   1   1      958.45     1031.86     29.95 o 
   6   1   1       75.55       86.02      5.04 o 
   7   1   1        5.95       10.24      2.64 o 
   8   1   1       45.11       52.86      5.04 o 
   9   1   1        5.95        6.98      2.45 o 
  10   1   1        0.24        2.25      1.86 o 
  11   1   1        6.85        5.54      4.20 o 
  12   1   1       36.28       30.93      7.82 o 
  13   1   1        2.29        0.37      3.89 o 
 -13   2   1        1.37        3.97      7.41 o 
 -12   2   1       24.93       11.26      7.18 o 
 -11   2   1        1.66        9.73      9.19 o 
 -10   2   1        4.62       10.38      3.61 o 
  -9   2   1       41.25       49.33      9.70 o 
  -8   2   1        0.08       -2.33      2.97 o 
  -7   2   1       14.78       12.73      3.25 o 
  -6   2   1       39.99       33.79      6.02 o 
  -5   2   1      699.85      630.71     25.04 o 
  -4   2   1      421.22      377.27     18.84 o 
  -3   2   1        3.47        2.45      2.31 o 
  -2   2   1       45.11       41.32      4.80 o 
  -1   2   1       10.59        9.35      1.85 o 
   0   2   1      289.24      279.55      9.28 o 
   1   2   1      650.58      656.18     13.76 o 
   2   2   1     1246.25     1272.32     26.88 o 
   3   2   1       57.48       51.76      6.13 o 
   4   2   1      194.75      159.72     17.74 o 
   5   2   1      282.37      276.28     13.10 o 
   6   2   1      472.52      557.15     19.58 o 
   7   2   1      119.03      132.79      9.53 o 
   8   2   1      434.36      481.48     20.33 o 
   9   2   1       35.24       33.08      7.23 o 
  10   2   1       17.46       16.56      5.77 o 
  11   2   1       10.60        8.97      6.22 o 
  12   2   1       34.37       25.70     13.30 o 
  13   2   1        1.56        4.25      5.77 o 
 -12   3   1        0.80        2.36      6.61 o 
 -11   3   1        0.00        0.18      6.46 o 
 -10   3   1        0.21        1.09     16.35 o 
  -9   3   1       27.69       35.55      8.16 o 
  -8   3   1        7.02       11.08      4.27 o 
  -7   3   1      171.63      158.98     12.28 o 
  -6   3   1       11.73        9.04      2.71 o 
  -5   3   1        2.33        0.32      2.06 o 
  -4   3   1       66.67       61.53      5.75 o 
  -3   3   1       11.20        9.96      2.23 o 
  -2   3   1       81.79       87.17      7.75 o 
  -1   3   1       49.98       51.33      5.46 o 
   0   3   1       20.09       19.72      3.35 o 
   1   3   1        0.05        0.61      1.48 o 
   2   3   1      416.29      445.11     19.44 o 
   3   3   1      229.53      242.26     14.22 o 
   4   3   1        0.00        3.57      2.48 o 
   5   3   1       22.86       21.59      8.68 o 
   6   3   1        2.70        0.05      1.56 o 
   7   3   1       13.69        8.57      2.16 o 
   8   3   1       74.39       74.92      8.08 o 
   9   3   1       25.21       30.44      5.51 o 
  10   3   1        6.28       16.71     11.10 o 
  11   3   1        1.71       -4.71      4.71 o 
  12   3   1        2.69        9.06     16.66 o 
 -10   4   1       10.56       11.43      8.11 o 
  -9   4   1        0.12        7.59      6.88 o 
  -8   4   1        0.65        3.15      4.87 o 
  -7   4   1        0.71        1.01      2.42 o 
  -6   4   1       16.49       10.01      4.65 o 
  -5   4   1       17.17       12.87      4.94 o 
  -4   4   1      247.18      282.82     18.90 o 
  -3   4   1        1.19        2.21      2.74 o 
  -2   4   1       35.16       32.62      7.06 o 
  -1   4   1       42.85       43.16      5.95 o 
   0   4   1        8.08        7.52      2.75 o 
   1   4   1        0.27       -2.23      2.23 o 
   2   4   1        6.43        2.40      6.91 o 
   3   4   1       41.91       44.35      9.00 o 
   4   4   1       12.48       20.17      5.20 o 
   5   4   1       12.92        8.61      2.37 o 
   6   4   1       16.01       13.17      3.10 o 
   7   4   1       10.74       11.27      3.18 o 
   8   4   1        0.03       -0.08      3.65 o 
   9   4   1       14.22       16.72      8.96 o 
  10   4   1       12.52       15.48      7.98 o 
  -8   5   1        0.28        2.80     13.36 o 
  -7   5   1       14.06       22.46     10.98 o 
  -6   5   1        4.19        2.31      4.21 o 
  -5   5   1        1.44       -2.43      5.41 o 
  -4   5   1        5.40       10.66      5.67 o 
  -3   5   1        9.97       14.36      6.68 o 
  -2   5   1       25.31       32.81      7.94 o 
  -1   5   1        9.02        6.21      2.56 o 
   0   5   1       14.51       11.98      6.57 o 
   1   5   1       38.47       32.89      5.64 o 
   2   5   1        7.21        6.44      3.46 o 
   3   5   1        0.36        5.45      4.64 o 
   4   5   1        0.24        2.49      4.23 o 
   5   5   1        0.18        3.51      6.60 o 
   6   5   1        0.84        2.79      3.66 o 
   7   5   1        0.81      -12.09     12.09 o 
   8   5   1        1.35      -12.00     12.00 o 
  -3   6   1        0.17       14.77      9.18 o 
  -2   6   1       15.57       10.13      6.44 o 
  -1   6   1        3.32        4.41      3.91 o 
   0   6   1       18.18       16.74      9.11 o 
   1   6   1        2.67        4.12      8.34 o 
   2   6   1        0.03       -3.52     19.67 o 
   3   6   1        3.00        5.78      7.16 o 
 -14   0   2        0.13        0.01      5.95 o 
 -12   0   2        1.14       -4.41      4.41 o 
 -10   0   2       26.49       19.67      5.26 o 
  -8   0   2        6.60        6.84      2.96 o 
  -6   0   2      195.38      214.71     12.65 o 
  -4   0   2      697.67      604.91     17.30 o 
  -2   0   2     3934.97     3519.44     45.89 o 
   2   0   2    13478.49    15236.58    182.59 o 
   4   0   2      313.58      293.83     13.38 o 
   6   0   2      550.35      542.84     37.08 o 
   8   0   2      480.70      538.04     31.81 o 
  10   0   2        8.15       16.73      4.62 o 
  12   0   2        5.91        9.22      4.45 o 
 -13   1   2        5.70        0.83      8.36 o 
 -12   1   2       68.73       68.48     14.41 o 
 -11   1   2       47.21       56.74      7.65 o 
 -10   1   2        0.01        1.78      2.29 o 
  -9   1   2        0.47        3.18      1.53 o 
  -8   1   2        8.96        5.24      1.93 o 
  -7   1   2       33.07       34.47      3.60 o 
  -6   1   2      118.87      114.15      6.06 o 
  -5   1   2      601.50      592.08     14.27 o 
  -4   1   2       68.40       71.94      5.70 o 
  -3   1   2     1552.20     1420.44     27.15 o 
  -2   1   2     6562.37     6559.90    188.18 o 
  -1   1   2     4374.35     4243.73     39.83 o 
   0   1   2     1290.01     1159.72     23.16 o 
   1   1   2     2765.31     2508.49     23.12 o 
   2   1   2    10393.70    10972.50    120.28 o 
   3   1   2        1.05        0.04      2.36 o 
   4   1   2       91.33       86.38      5.65 o 
   5   1   2        0.61        3.46      1.61 o 
   6   1   2      777.58      823.39     22.19 o 
   7   1   2      123.41      131.37      6.88 o 
   8   1   2       32.97       32.36      3.60 o 
   9   1   2       22.27       24.63      3.38 o 
  10   1   2       19.29       26.49      4.01 o 
  11   1   2        0.02        3.09      1.79 o 
  12   1   2        4.16        1.32      4.35 o 
  13   1   2        7.05        2.25      4.70 o 
 -13   2   2        1.20       -1.85      8.31 o 
 -12   2   2        0.00       20.86     14.42 o 
 -11   2   2       39.45       38.52      8.17 o 
 -10   2   2       11.30        9.11      5.59 o 
  -9   2   2       59.34       62.52     11.56 o 
  -8   2   2      139.99      168.46     24.17 o 
  -7   2   2        0.94       -0.21      1.83 o 
  -6   2   2      205.94      202.89     10.12 o 
  -5   2   2      432.99      443.25     15.60 o 
  -4   2   2      157.79      166.09     19.48 o 
  -3   2   2      669.47      656.38     30.45 o 
  -2   2   2        6.08        4.63      2.09 o 
  -1   2   2      269.01      263.80     11.58 o 
   0   2   2      239.96      224.86      9.39 o 
   1   2   2      565.08      540.65     14.72 o 
   2   2   2        3.08        0.33      1.82 o 
   3   2   2      475.82      487.79     12.86 o 
   4   2   2        4.02        1.27      2.72 o 
   5   2   2      135.16      140.71      8.66 o 
   6   2   2      167.29      166.20      9.61 o 
   7   2   2        5.39        4.48      1.99 o 
   8   2   2      434.65      476.09     19.09 o 
   9   2   2        7.47        3.31      3.68 o 
  10   2   2        0.66        1.16      2.83 o 
  11   2   2        4.40        3.57      7.60 o 
  12   2   2        0.01        0.53      3.70 o 
  13   2   2       20.77       20.00      8.53 o 
 -12   3   2        4.23       17.89     11.50 o 
 -11   3   2        1.42        3.64      4.07 o 
 -10   3   2        6.44        8.51      8.44 o 
  -9   3   2       40.09       61.65     10.38 o 
  -8   3   2        6.85       11.84      5.01 o 
  -7   3   2      348.87      333.61     17.92 o 
  -6   3   2       78.35       75.58      5.90 o 
  -5   3   2      124.64      129.22     10.98 o 
  -4   3   2      284.56      313.95     14.60 o 
  -3   3   2      465.86      449.22     16.01 o 
  -2   3   2       18.71       17.22      2.78 o 
  -1   3   2        2.26        4.70      1.57 o 
   0   3   2       16.09       22.45      3.76 o 
   1   3   2        0.74       -0.20      1.10 o 
   2   3   2        0.83        2.00      2.72 o 
   3   3   2        5.88        5.82      3.09 o 
   4   3   2        1.86       -0.01      1.58 o 
   5   3   2       58.83       45.96      4.98 o 
   6   3   2        7.53        5.20      1.60 o 
   7   3   2       10.78       10.64      2.67 o 
   8   3   2        3.97        3.73      3.82 o 
   9   3   2       90.08       81.49     16.13 o 
  10   3   2        8.95        6.12      5.65 o 
  11   3   2        6.24       18.57      9.73 o 
  12   3   2        5.31        2.95     12.43 o 
 -10   4   2       13.08       29.75     16.87 o 
  -9   4   2       51.83       37.84     15.40 o 
  -8   4   2       21.04       22.59      8.19 o 
  -7   4   2      137.44       86.83     18.23 o 
  -6   4   2       45.23       57.10      9.11 o 
  -5   4   2       32.77       30.04     11.05 o 
  -4   4   2       95.32       64.62     19.35 o 
  -3   4   2        0.00       -2.35      2.94 o 
  -2   4   2       33.88       29.48      4.87 o 
  -1   4   2       99.27       96.69      8.37 o 
   0   4   2        1.99        6.26      2.43 o 
   1   4   2        3.06        0.79      2.14 o 
   2   4   2       13.84        9.94      4.61 o 
   3   4   2        0.08       -1.00      4.76 o 
   4   4   2        0.17        3.53      4.62 o 
   5   4   2       58.87       57.62      9.13 o 
   6   4   2        4.05        1.26      2.23 o 
   7   4   2        5.45        5.79      1.88 o 
   8   4   2        0.80        9.07      7.48 o 
   9   4   2       22.82       31.89     13.54 o 
  10   4   2       12.28       13.52      7.45 o 
  -8   5   2        2.44       15.00      8.82 o 
  -7   5   2        7.52        1.26      3.98 o 
  -6   5   2        7.53        4.16      6.44 o 
  -5   5   2        3.75       -0.09      6.87 o 
  -4   5   2        0.97        1.85      4.87 o 
  -3   5   2       10.43        8.54      3.39 o 
  -2   5   2        6.12        7.48      7.51 o 
  -1   5   2       39.03       36.41      6.80 o 
   0   5   2       60.76       72.49      9.56 o 
   1   5   2        6.67        3.90      3.00 o 
   2   5   2       14.25       11.99      8.51 o 
   3   5   2        4.50       -1.71      4.53 o 
   4   5   2        0.19       -3.15      3.15 o 
   5   5   2       34.88       43.51     10.41 o 
   6   5   2        2.42       -8.48      8.48 o 
   7   5   2        1.53       -3.66      6.10 o 
   8   5   2        0.28        2.15      9.20 o 
  -3   6   2        0.85        1.45     21.32 o 
  -2   6   2        9.79        7.50      6.82 o 
  -1   6   2        0.06        5.59      9.88 o 
   0   6   2        8.75       11.56     10.78 o 
   1   6   2       18.17       27.66     12.35 o 
   2   6   2        3.78      -10.03     16.55 o 
   3   6   2        0.90       -1.63      5.14 o 
 -13   0   3       31.47       28.29     15.68 o 
 -11   0   3      277.07      351.52     45.00 o 
  -9   0   3        2.41        8.68      3.16 o 
  -7   0   3       77.96       82.59      9.53 o 
  -5   0   3      408.12      418.08     16.37 o 
  -3   0   3      113.54       99.55      7.26 o 
  -1   0   3     4494.67     4502.64     54.24 o 
   1   0   3      411.28      335.95     22.04 o 
   3   0   3      512.64      483.37     22.38 o 
   5   0   3      138.04      143.70      9.66 o 
   7   0   3      245.49      272.07     17.41 o 
   9   0   3       69.36       78.18      9.06 o 
  11   0   3       27.85       24.10      8.35 o 
  13   0   3       15.02       19.19     16.49 o 
 -13   1   3        2.96       -6.14      6.14 o 
 -12   1   3        1.17        0.21      4.30 o 
 -11   1   3        9.69        5.01      2.90 o 
 -10   1   3        0.05       -1.14      1.84 o 
  -9   1   3       11.53       13.62      2.50 o 
  -8   1   3       64.84       59.62      5.24 o 
  -7   1   3       18.79       20.11      2.73 o 
  -6   1   3       88.86       92.23      6.10 o 
  -5   1   3      554.11      578.39     15.10 o 
  -4   1   3      485.74      503.81     16.26 o 
  -3   1   3      633.68      612.84     17.41 o 
  -2   1   3     2370.11     2366.61     67.28 o 
  -1   1   3     1252.05     1100.62     24.94 o 
   0   1   3     2215.72     1993.62     26.86 o 
   1   1   3    14931.75    16173.78    192.40 o 
   2   1   3      341.68      337.59      8.67 o 
   3   1   3     2022.47     1944.82     24.63 o 
   4   1   3        8.44        9.17      2.26 o 
   5   1   3       47.62       52.73      2.97 o 
   6   1   3      182.71      176.41      8.23 o 
   7   1   3       10.37       18.28      2.39 o 
   8   1   3      233.52      258.26     10.80 o 
   9   1   3        0.63       -2.23      2.64 o 
  10   1   3      172.12      202.48     10.55 o 
  11   1   3        3.82        0.65      3.60 o 
  12   1   3        6.36        3.39      5.14 o 
  13   1   3        1.38        0.51      6.80 o 
 -13   2   3        0.07       -4.47      6.81 o 
 -12   2   3        0.08        4.20     16.93 o 
 -11   2   3       28.78       20.97      7.21 o 
 -10   2   3        0.91       -0.80      4.63 o 
  -9   2   3        4.63        9.36      4.10 o 
  -8   2   3       58.71       56.39     10.42 o 
  -7   2   3        3.04        0.99      2.20 o 
  -6   2   3       93.61       94.47      7.45 o 
  -5   2   3       37.43       33.22      4.58 o 
  -4   2   3       35.35       38.81      6.71 o 
  -3   2   3      326.07      312.51     17.77 o 
  -2   2   3      607.66      594.02     23.88 o 
  -1   2   3       18.24       11.71      3.04 o 
   0   2   3        4.15        2.62      1.49 o 
   1   2   3     1492.13     1554.10     31.26 o 
   2   2   3      253.63      259.42      9.73 o 
   3   2   3     1756.57     1882.27     24.13 o 
   4   2   3      945.65     1002.99     30.17 o 
   5   2   3      117.97      134.54     11.57 o 
   6   2   3        3.86        5.40      3.53 o 
   7   2   3       20.61       16.17      3.25 o 
   8   2   3      262.58      275.42     14.90 o 
   9   2   3       21.30       21.52      4.84 o 
  10   2   3      107.20      113.76     19.60 o 
  11   2   3        0.64        4.69      5.66 o 
  12   2   3        2.89        3.02      7.51 o 
  13   2   3       12.91       22.90     11.94 o 
 -12   3   3        0.36       16.74      9.10 o 
 -11   3   3        3.49        0.16      9.15 o 
 -10   3   3        0.18       -5.09      5.09 o 
  -9   3   3       84.89       81.22     25.24 o 
  -8   3   3       28.99       26.90      5.37 o 
  -7   3   3        8.14        9.33      2.33 o 
  -6   3   3      101.83       97.82      7.13 o 
  -5   3   3       63.96       54.45      7.53 o 
  -4   3   3      114.93      126.43     10.91 o 
  -3   3   3      636.86      617.47     26.62 o 
  -2   3   3      253.10      265.69     12.73 o 
  -1   3   3      539.45      539.28     28.42 o 
   0   3   3      115.29      128.23      8.68 o 
   1   3   3       17.05       18.09      2.54 o 
   2   3   3       24.18       21.88      3.93 o 
   3   3   3        0.00        3.24      2.23 o 
   4   3   3       16.80       16.99      2.66 o 
   5   3   3       18.16        9.79      2.75 o 
   6   3   3        4.11        3.48      2.19 o 
   7   3   3        0.38       -1.55      7.43 o 
   8   3   3        3.88       13.23      5.18 o 
   9   3   3        0.01        3.86      6.26 o 
  10   3   3        3.48        6.08      4.83 o 
  11   3   3        0.04       11.34      4.79 o 
  12   3   3        8.23       -3.01     23.34 o 
 -10   4   3        0.52       -0.67      7.36 o 
  -9   4   3        2.47        8.72     13.76 o 
  -8   4   3       35.94       30.68     14.73 o 
  -7   4   3        7.14        0.66      4.35 o 
  -6   4   3       20.00       16.93      3.88 o 
  -5   4   3       35.14       27.13      5.66 o 
  -4   4   3      104.25      103.49     10.25 o 
  -3   4   3        3.43        1.54      1.75 o 
  -2   4   3       10.57        8.58      2.25 o 
  -1   4   3        0.55       -1.25      2.35 o 
   0   4   3       74.64       82.79      7.78 o 
   1   4   3        7.27        6.39      3.90 o 
   2   4   3        0.96       -1.31      4.05 o 
   3   4   3        1.24       -2.44      2.44 o 
   4   4   3       30.85       20.73      4.56 o 
   5   4   3        7.88        5.70      3.37 o 
   6   4   3       22.87       14.27      3.00 o 
   7   4   3        1.25        0.65      6.14 o 
   8   4   3        6.78       27.86     10.19 o 
   9   4   3       18.21       12.40      6.63 o 
  10   4   3        0.70       12.92     17.63 o 
  -8   5   3        0.02        6.07      9.71 o 
  -7   5   3       20.35       29.44      8.72 o 
  -6   5   3       10.73        5.78      7.09 o 
  -5   5   3        3.45       -0.08      3.36 o 
  -4   5   3       54.31       51.08     10.89 o 
  -3   5   3        3.00        2.01      5.38 o 
  -2   5   3        0.98       -0.68      4.06 o 
  -1   5   3        5.31        5.16      3.73 o 
   0   5   3      150.29      192.87     15.42 o 
   1   5   3       47.11       30.29     13.29 o 
   2   5   3       33.30       26.71      8.18 o 
   3   5   3       11.94        5.05      6.23 o 
   4   5   3       37.48       41.34     10.74 o 
   5   5   3        9.98       15.14      5.60 o 
   6   5   3       10.39        1.16      7.48 o 
   7   5   3        1.61        8.98      8.96 o 
   8   5   3        0.10       -3.10     20.59 o 
  -3   6   3        0.77        3.64      6.52 o 
  -2   6   3        4.73        9.02      7.99 o 
  -1   6   3       16.24        2.73      9.78 o 
   0   6   3       12.54       16.54      6.02 o 
   1   6   3       13.55       13.13     10.27 o 
   2   6   3        0.68       -0.24      7.93 o 
   3   6   3        0.98        9.41      6.26 o 
 -12   0   4       97.60      112.91     20.54 o 
 -10   0   4       50.81       60.92     10.19 o 
  -8   0   4      141.65      124.21     11.69 o 
  -6   0   4      479.63      532.35     33.45 o 
  -4   0   4       10.36        4.26      3.70 o 
  -2   0   4      397.40      416.17     18.48 o 
   0   0   4     2193.10     1861.85     56.31 o 
   2   0   4      370.11      325.80     26.97 o 
   4   0   4       10.56        7.71      2.98 o 
   6   0   4      569.83      528.22    104.08 o 
   8   0   4        0.57        1.76      2.18 o 
  10   0   4        1.07       -1.34      2.72 o 
  12   0   4        9.32        8.08     10.36 o 
 -13   1   4        0.58       22.05     13.48 o 
 -12   1   4       33.19       21.99     10.33 o 
 -11   1   4       63.48       85.38      9.17 o 
 -10   1   4       37.99       39.70      4.95 o 
  -9   1   4        4.73        3.97      2.52 o 
  -8   1   4        1.50        1.53      2.09 o 
  -7   1   4        0.02        0.30      1.77 o 
  -6   1   4      188.75      190.91      9.75 o 
  -5   1   4       39.85       39.03      4.22 o 
  -4   1   4      290.39      296.69     13.36 o 
  -3   1   4       58.98       66.71      6.10 o 
  -2   1   4       39.87       27.50      4.64 o 
  -1   1   4      469.18      404.23     16.00 o 
   0   1   4     2570.45     2389.52     31.34 o 
   1   1   4     6132.16     6227.54     38.26 o 
   2   1   4      143.25      130.65      6.26 o 
   3   1   4      613.68      593.36     16.57 o 
   4   1   4        4.17        2.11      1.45 o 
   5   1   4       31.49       31.35      4.98 o 
   6   1   4      337.66      309.83     14.16 o 
   7   1   4       65.37       59.82      5.33 o 
   8   1   4        8.27       11.57      3.11 o 
   9   1   4      117.51      133.39      8.77 o 
  10   1   4      186.76      223.69     14.36 o 
  11   1   4        5.30        4.83      3.52 o 
  12   1   4        0.03       -0.49      2.66 o 
  13   1   4        8.43       10.22      6.51 o 
 -13   2   4        2.90        0.10      9.11 o 
 -12   2   4        0.18       -3.22      3.22 o 
 -11   2   4        0.02       -7.80      7.80 o 
 -10   2   4       61.95       65.94      8.68 o 
  -9   2   4       10.10       11.55      4.42 o 
  -8   2   4       71.18       80.27      8.94 o 
  -7   2   4       69.93       70.67      9.37 o 
  -6   2   4        9.10        9.03      5.17 o 
  -5   2   4       77.90       89.26      8.12 o 
  -4   2   4      283.21      280.93     14.52 o 
  -3   2   4     1763.48     1919.55     46.31 o 
  -2   2   4       20.54       29.96      4.92 o 
  -1   2   4        0.16        1.92      2.00 o 
   0   2   4      148.73      145.53      8.33 o 
   1   2   4     1443.64     1416.48     26.06 o 
   2   2   4      201.61      190.04      7.35 o 
   3   2   4       21.98       21.43      2.59 o 
   4   2   4      342.09      381.85     11.14 o 
   5   2   4       18.42       17.09      6.08 o 
   6   2   4      152.12      170.36     14.92 o 
   7   2   4        3.09       10.11      4.12 o 
   8   2   4      104.35      105.60     13.16 o 
   9   2   4       35.46       27.54     11.93 o 
  10   2   4        1.71       -2.80      2.89 o 
  11   2   4        0.22       -2.54      5.60 o 
  12   2   4        1.22       -1.03      6.00 o 
  13   2   4       16.53       16.22      8.61 o 
 -12   3   4        1.42       -8.24      8.56 o 
 -11   3   4        3.42       -2.29     26.25 o 
 -10   3   4       21.02       48.70     15.82 o 
  -9   3   4      334.89      379.81     29.78 o 
  -8   3   4      354.82      372.22     16.11 o 
  -7   3   4       28.14       34.13      5.59 o 
  -6   3   4      139.59      136.04     10.04 o 
  -5   3   4      127.05      108.60     13.62 o 
  -4   3   4        6.50        3.77      2.51 o 
  -3   3   4       28.45       24.10      4.73 o 
  -2   3   4       34.26       36.35      4.75 o 
  -1   3   4      100.22       91.50      8.42 o 
   0   3   4      240.67      248.56     12.89 o 
   1   3   4      215.27      208.45      9.67 o 
   2   3   4      198.32      218.44     11.33 o 
   3   3   4        6.66        5.86      3.65 o 
   4   3   4        0.49        2.39      1.53 o 
   5   3   4        2.69        1.11      0.70 o 
   6   3   4        0.76       -7.62      7.62 o 
   7   3   4       13.76       11.31      5.68 o 
   8   3   4       26.09       26.26     11.47 o 
   9   3   4       79.12       82.49     12.63 o 
  10   3   4        0.07       -1.86      3.17 o 
  11   3   4        0.07       -0.38      8.54 o 
  12   3   4        0.45       -5.17      5.20 o 
 -10   4   4       14.58        7.25     12.60 o 
  -9   4   4       11.46       19.04     10.36 o 
  -8   4   4       13.70        3.56      8.24 o 
  -7   4   4       22.18       12.84      3.90 o 
  -6   4   4       35.74       39.70      7.19 o 
  -5   4   4       84.55       83.00      9.70 o 
  -4   4   4      131.21      119.79     11.45 o 
  -3   4   4       27.21       25.76      4.81 o 
  -2   4   4      176.05      184.46     12.22 o 
  -1   4   4      127.79      134.04     10.71 o 
   0   4   4        2.59        3.26      3.28 o 
   1   4   4       30.98       43.07      5.37 o 
   2   4   4       28.98       39.12      7.69 o 
   3   4   4        5.43        5.58      3.14 o 
   4   4   4       15.18       11.03      3.02 o 
   5   4   4        0.09       -1.79      1.79 o 
   6   4   4        0.69       -1.05      1.58 o 
   7   4   4        1.40       -7.65      7.66 o 
   8   4   4       17.20        8.66      7.35 o 
   9   4   4        1.21        3.52      9.16 o 
  10   4   4        0.09       -7.58     10.58 o 
  -8   5   4        0.34       -8.37      8.37 o 
  -7   5   4        4.44       -1.45     10.23 o 
  -6   5   4        9.82        8.88      9.24 o 
  -5   5   4        1.00        5.39      5.09 o 
  -4   5   4        6.52       11.08      6.44 o 
  -3   5   4        0.05        0.01      3.36 o 
  -2   5   4       13.93       12.03      4.28 o 
  -1   5   4        1.12        1.45      3.07 o 
   0   5   4       64.61       74.20      9.32 o 
   1   5   4        0.11       -5.26      8.30 o 
   2   5   4        0.79       -0.53      5.09 o 
   3   5   4        4.19        7.61      2.60 o 
   4   5   4        3.64       -3.95      5.04 o 
   5   5   4        6.32       11.45      4.56 o 
   6   5   4        0.65       -1.57     20.85 o 
   7   5   4        0.04       10.85     30.24 o 
  -3   6   4        0.16        8.88      8.59 o 
  -2   6   4        1.83       -2.72     12.53 o 
  -1   6   4       16.41        0.23      6.12 o 
   0   6   4        0.58        0.83     29.98 o 
   1   6   4        8.32       12.14      7.36 o 
   2   6   4       39.89       37.34     15.09 o 
 -13   0   5       36.97       48.74     13.61 o 
 -11   0   5      128.40      163.85     29.16 o 
  -9   0   5        0.01        2.65      2.09 o 
  -7   0   5      187.63      213.42     14.72 o 
  -5   0   5       19.92       14.31      4.09 o 
  -3   0   5     1736.90     1618.38     42.84 o 
  -1   0   5     1598.39     1582.81     41.56 o 
   1   0   5      338.07      379.90     28.96 o 
   3   0   5      140.10      140.07     20.37 o 
   5   0   5       15.60        9.45      4.47 o 
   7   0   5       25.34       23.78      5.86 o 
   9   0   5      331.67      333.32     23.89 o 
  11   0   5        9.82        6.51      5.47 o 
  13   0   5        0.60        6.58      9.35 o 
 -13   1   5       14.48       10.10     10.61 o 
 -12   1   5        0.97        7.80      4.79 o 
 -11   1   5        8.38        4.13      4.47 o 
 -10   1   5        4.16        6.84      3.25 o 
  -9   1   5        5.96        2.13      3.22 o 
  -8   1   5       57.99       56.00      6.02 o 
  -7   1   5       49.69       59.67      5.68 o 
  -6   1   5      466.04      459.96     15.94 o 
  -5   1   5        8.85        9.88      2.26 o 
  -4   1   5     1213.02     1256.25     28.83 o 
  -3   1   5       90.84       71.83      7.27 o 
  -2   1   5       82.67       84.74      7.16 o 
  -1   1   5       36.91       43.36      5.68 o 
   0   1   5     3548.63     3477.52     67.75 o 
   1   1   5      993.81      954.59     16.12 o 
   2   1   5     1338.83     1306.77     18.42 o 
   3   1   5      133.80      149.56      8.91 o 
   4   1   5      261.03      272.93     11.56 o 
   5   1   5      714.44      798.07     20.81 o 
   6   1   5       15.89       15.11      2.51 o 
   7   1   5       12.01       15.18      3.04 o 
   8   1   5        0.17       -1.63      1.63 o 
   9   1   5      298.38      302.62     13.94 o 
  10   1   5       41.86       49.18      7.05 o 
  11   1   5        3.40        2.52      3.64 o 
  12   1   5        0.11        3.31      6.65 o 
  13   1   5        0.80        1.88      3.58 o 
 -13   2   5        1.67       -3.18      9.87 o 
 -12   2   5        0.01       -0.28      6.12 o 
 -11   2   5        3.24        3.39      3.21 o 
 -10   2   5       46.55       46.90      7.45 o 
  -9   2   5        6.54       11.65      5.03 o 
  -8   2   5       73.13       67.46      8.25 o 
  -7   2   5        0.01        0.34      3.44 o 
  -6   2   5       12.34        8.49      3.21 o 
  -5   2   5       10.53       12.24      3.06 o 
  -4   2   5      258.24      252.75     14.57 o 
  -3   2   5     1589.15     1622.41     77.66 o 
  -2   2   5      243.64      279.72     17.83 o 
  -1   2   5       79.40       71.55      6.32 o 
   0   2   5      751.82      762.21     19.48 o 
   1   2   5      426.54      448.76     12.44 o 
   2   2   5      172.05      189.57      7.49 o 
   3   2   5     1021.38     1007.19     72.75 o 
   4   2   5       36.57       44.95      4.31 o 
   5   2   5        5.77        3.77      3.48 o 
   6   2   5       35.99       40.18      6.78 o 
   7   2   5      188.31      179.11     14.89 o 
   8   2   5        1.20        0.98      3.85 o 
   9   2   5       28.56       52.14     16.51 o 
  10   2   5       25.82       22.75      7.41 o 
  11   2   5        1.09       -3.32      3.32 o 
  12   2   5        0.94       -0.64      7.06 o 
 -12   3   5        0.97       -8.51      9.40 o 
 -11   3   5        0.13        2.05     11.62 o 
 -10   3   5       21.30       13.22     13.42 o 
  -9   3   5        0.57        2.80      3.86 o 
  -8   3   5        0.39       -0.12      2.10 o 
  -7   3   5       21.68       25.84      4.93 o 
  -6   3   5      324.49      325.25     16.42 o 
  -5   3   5      211.71      217.31     20.41 o 
  -4   3   5       40.65       40.14      6.20 o 
  -3   3   5      190.86      170.51     13.00 o 
  -2   3   5       43.83       29.01      8.27 o 
  -1   3   5       86.37       96.00      9.89 o 
   0   3   5        0.99       -0.58      1.90 o 
   1   3   5      158.54      154.88      9.59 o 
   2   3   5      163.83      182.22     10.35 o 
   3   3   5        1.43        2.85      1.58 o 
   4   3   5        0.11       -0.52      3.38 o 
   5   3   5        0.17        0.30      1.59 o 
   6   3   5       10.85       17.87      8.42 o 
   7   3   5        2.52        4.89      4.61 o 
   8   3   5        0.07        0.70      4.00 o 
   9   3   5        0.00        0.18      2.76 o 
  10   3   5        3.02        2.04      6.26 o 
  11   3   5        7.13       10.29     19.89 o 
 -10   4   5        0.01       -3.93      3.93 o 
  -9   4   5        7.06       -3.05     11.16 o 
  -8   4   5       33.19       18.98     17.84 o 
  -7   4   5        5.81        1.31      4.50 o 
  -6   4   5       47.25       52.51      7.50 o 
  -5   4   5       28.60       28.55      6.63 o 
  -4   4   5       28.60       27.26      6.27 o 
  -3   4   5      150.86      146.59     17.01 o 
  -2   4   5       48.13       49.03      6.39 o 
  -1   4   5        7.74        7.09      1.81 o 
   0   4   5       26.69       26.28      4.23 o 
   1   4   5       10.53       11.29      3.29 o 
   2   4   5        2.28        2.64      2.22 o 
   3   4   5       74.01       64.53      8.66 o 
   4   4   5       20.82       25.24      5.13 o 
   5   4   5       10.16       10.10      2.91 o 
   6   4   5       18.05       21.89      4.75 o 
   7   4   5        0.11        1.78      5.10 o 
   8   4   5       11.43        8.67     13.34 o 
   9   4   5        0.02        2.73     12.02 o 
  10   4   5        6.24       -1.21      7.76 o 
  -7   5   5        2.95       -1.63      6.86 o 
  -6   5   5        0.94       -6.96      7.61 o 
  -5   5   5       22.71       26.57     10.70 o 
  -4   5   5        0.29        6.00      4.80 o 
  -3   5   5       14.48        6.80      5.05 o 
  -2   5   5       37.09       44.81      8.52 o 
  -1   5   5       95.46       93.40     10.53 o 
   0   5   5        0.07       -1.31      3.15 o 
   1   5   5        1.39        2.23      4.58 o 
   2   5   5        3.55        8.48      5.97 o 
   3   5   5        2.69        3.16      3.02 o 
   4   5   5       28.24       29.11      7.49 o 
   5   5   5       13.51       20.80     11.87 o 
   6   5   5       40.08       40.66     16.63 o 
   7   5   5        6.98        9.50     28.70 o 
  -2   6   5        0.09       -4.94      5.88 o 
  -1   6   5        7.90       15.53      8.38 o 
   0   6   5        0.32       -3.52      4.93 o 
   1   6   5       22.99       16.86     10.89 o 
   2   6   5        5.13       -3.43      9.10 o 
 -12   0   6       70.54       55.06     18.64 o 
 -10   0   6        1.85       -2.18      3.34 o 
  -8   0   6      159.83      181.83     14.82 o 
  -6   0   6        2.92        2.31      2.61 o 
  -4   0   6      118.37      132.46     11.21 o 
  -2   0   6      259.43      228.28     17.06 o 
   0   0   6       78.60       51.36     11.33 o 
   2   0   6     5278.62     5150.62    131.09 o 
   4   0   6     1316.11     1226.20     37.78 o 
   6   0   6       93.00       87.90     17.48 o 
   8   0   6       13.40       14.37      5.19 o 
  10   0   6        0.47       -1.56      2.32 o 
  12   0   6        0.02       -5.18     20.95 o 
 -13   1   6        2.53       -8.37      9.32 o 
 -12   1   6        0.10       -0.42      3.72 o 
 -11   1   6        0.17       -0.70      2.38 o 
 -10   1   6      234.35      226.48     16.92 o 
  -9   1   6       16.30       11.52      3.42 o 
  -8   1   6       61.36       58.86      6.62 o 
  -7   1   6       10.07        7.93      1.91 o 
  -6   1   6       17.34        9.84      3.36 o 
  -5   1   6       21.20       15.99      3.28 o 
  -4   1   6       19.09       20.05      4.12 o 
  -3   1   6       35.92       32.10      4.80 o 
  -2   1   6      304.70      268.49     13.17 o 
  -1   1   6      215.07      191.41     10.75 o 
   0   1   6     2136.45     2075.81     31.01 o 
   1   1   6      283.96      279.65      9.77 o 
   2   1   6       68.07       73.89      4.98 o 
   3   1   6       95.73       88.44      6.20 o 
   4   1   6      681.73      676.12     40.27 o 
   5   1   6       55.41       59.19      4.56 o 
   6   1   6       49.61       45.97      4.54 o 
   7   1   6      137.83      129.89     12.51 o 
   8   1   6       14.79       13.79      3.28 o 
   9   1   6      152.41      146.16      9.97 o 
  10   1   6       15.78       17.67      3.45 o 
  11   1   6       27.54       24.01      9.11 o 
  12   1   6        2.03       -0.67      4.35 o 
  13   1   6        0.04        3.06      4.37 o 
 -12   2   6        0.86       -5.90      9.77 o 
 -11   2   6       39.29       47.02      9.28 o 
 -10   2   6      149.74      143.22     17.52 o 
  -9   2   6        7.74       14.63      3.86 o 
  -8   2   6      247.27      226.26     16.14 o 
  -7   2   6        4.92        5.70      4.24 o 
  -6   2   6       36.89       39.14      5.16 o 
  -5   2   6      274.85      276.33     14.43 o 
  -4   2   6       83.29       78.99     10.56 o 
  -3   2   6     1953.22     2013.57    153.37 o 
  -2   2   6       15.49        6.58      3.87 o 
  -1   2   6      951.26     1033.46     24.04 o 
   0   2   6       67.55       61.17      5.76 o 
   1   2   6      311.85      324.29     11.22 o 
   2   2   6     1027.43     1084.99     25.34 o 
   3   2   6      118.51      126.49      7.35 o 
   4   2   6       28.03       28.94      4.35 o 
   5   2   6       34.77       40.82      5.52 o 
   6   2   6       66.74       60.55      9.46 o 
   7   2   6       67.43       65.88      9.59 o 
   8   2   6        4.33        8.12      4.96 o 
   9   2   6       11.87       10.70      5.88 o 
  10   2   6        0.01        0.48      3.58 o 
  11   2   6       14.35        0.19      4.62 o 
  12   2   6        0.21       -1.26      6.25 o 
 -11   3   6        4.24        0.00     11.19 o 
 -10   3   6        3.51        0.52      4.08 o 
  -9   3   6       14.88       26.09      8.08 o 
  -8   3   6        5.07        3.80      7.64 o 
  -7   3   6       56.34       47.52      6.61 o 
  -6   3   6       89.01      101.92      9.88 o 
  -5   3   6        0.10       -0.32      3.75 o 
  -4   3   6       26.27       23.45      5.17 o 
  -3   3   6      131.42      138.46     13.13 o 
  -2   3   6       44.49       41.16      5.27 o 
  -1   3   6      553.74      552.18     22.46 o 
   0   3   6       91.49       84.00      8.53 o 
   1   3   6        0.05       -0.33      1.09 o 
   2   3   6        4.09        7.14      2.03 o 
   3   3   6       14.55        9.70      2.06 o 
   4   3   6       17.30       17.72      3.49 o 
   5   3   6       27.82       25.72      4.63 o 
   6   3   6        0.01       -3.45      5.06 o 
   7   3   6        0.03       -2.26      3.90 o 
   8   3   6        3.49        5.03      3.75 o 
   9   3   6       18.19       11.84      5.55 o 
  10   3   6        6.06        0.29      6.53 o 
  11   3   6        2.17       -8.05      8.05 o 
 -10   4   6        1.29       11.51     12.04 o 
  -9   4   6        1.02       12.34     20.46 o 
  -8   4   6        0.78        2.16      3.99 o 
  -7   4   6       66.18       62.24     10.91 o 
  -6   4   6       11.87       10.78      5.41 o 
  -5   4   6        1.34        5.64      4.17 o 
  -4   4   6        0.46       -1.52      5.76 o 
  -3   4   6       89.80       92.48     12.17 o 
  -2   4   6      213.60      219.25     15.66 o 
  -1   4   6       18.13       11.29      3.23 o 
   0   4   6       34.72       43.74      5.63 o 
   1   4   6       60.12       54.19      5.24 o 
   2   4   6        8.87        5.44      3.14 o 
   3   4   6       26.64       23.31      6.63 o 
   4   4   6        0.53        1.08      3.57 o 
   5   4   6       23.19       20.45      5.49 o 
   6   4   6        2.64        0.62      6.75 o 
   7   4   6        4.42       -7.87      7.87 o 
   8   4   6        1.90       11.89     10.36 o 
   9   4   6        0.96        3.23      6.97 o 
  10   4   6        0.02       18.72     14.01 o 
  -7   5   6        3.21        9.18      7.18 o 
  -6   5   6       29.46       38.81     10.59 o 
  -5   5   6        0.58        3.76      4.63 o 
  -4   5   6       13.86       12.51      4.50 o 
  -3   5   6        3.60       -3.06      5.45 o 
  -2   5   6       33.23       38.32      8.90 o 
  -1   5   6       58.63       77.89     10.07 o 
   0   5   6       85.73      107.37     10.86 o 
   1   5   6        0.67       -0.05      3.19 o 
   2   5   6       15.51       26.94      7.58 o 
   3   5   6       11.02       20.95      8.64 o 
   4   5   6       13.96        9.15      5.26 o 
   5   5   6       13.25        1.02      4.85 o 
   6   5   6        8.20        1.31      8.90 o 
   7   5   6        0.78        2.55     13.83 o 
  -1   6   6        0.39       -4.64      7.77 o 
   0   6   6        1.57       -1.92      7.36 o 
   1   6   6        0.01       10.25      8.44 o 
 -13   0   7        0.27       -1.83      7.18 o 
 -11   0   7       19.14       17.35     13.61 o 
  -9   0   7       99.05      113.68     14.79 o 
  -7   0   7       13.23       13.02      3.12 o 
  -5   0   7        0.00       -2.11      2.11 o 
  -3   0   7      242.74      218.42     18.28 o 
  -1   0   7       87.75       95.97     11.83 o 
   1   0   7      120.54      169.17     22.43 o 
   3   0   7      432.37      434.74     28.34 o 
   5   0   7      112.28      106.77     14.61 o 
   7   0   7      402.50      440.29     32.10 o 
   9   0   7      266.61      253.02     26.78 o 
  11   0   7      137.36      139.68     49.01 o 
  13   0   7        4.08        0.04     10.21 o 
 -13   1   7        0.44       -2.26     10.87 o 
 -12   1   7       12.21       15.83      6.14 o 
 -11   1   7        2.67        2.90      3.47 o 
 -10   1   7        2.81        7.45      5.10 o 
  -9   1   7      178.03      183.86     15.24 o 
  -8   1   7       86.94       84.18      8.04 o 
  -7   1   7       46.38       38.94      4.84 o 
  -6   1   7      148.13      149.27      9.72 o 
  -5   1   7     1239.29     1255.15     30.34 o 
  -4   1   7      502.34      526.73     20.80 o 
  -3   1   7       61.13       67.69      7.38 o 
  -2   1   7     2315.14     2393.50     42.19 o 
  -1   1   7      338.84      356.46     15.53 o 
   0   1   7       26.40       15.30      3.16 o 
   1   1   7        1.32        3.36      1.60 o 
   2   1   7      380.89      380.86     12.33 o 
   3   1   7        0.73        0.65      2.19 o 
   4   1   7     1187.48     1373.54     25.59 o 
   5   1   7      130.92      127.18      7.59 o 
   6   1   7        0.37       -0.01      1.50 o 
   7   1   7        0.65        0.36      1.76 o 
   8   1   7       36.26       28.54      3.71 o 
   9   1   7       60.57       64.54      6.72 o 
  10   1   7        6.60        3.83      2.33 o 
  11   1   7        1.17        3.25     11.51 o 
  12   1   7        0.19       -4.46      6.00 o 
  13   1   7        0.79       -2.06      5.37 o 
 -12   2   7        6.86        1.12      7.20 o 
 -11   2   7        0.01        6.77      5.54 o 
 -10   2   7        0.13       -1.60      7.50 o 
  -9   2   7       14.91       25.59      6.94 o 
  -8   2   7      600.34      625.64     28.34 o 
  -7   2   7      111.64      110.53     10.92 o 
  -6   2   7       32.41       36.23      5.47 o 
  -5   2   7      182.42      207.48     12.77 o 
  -4   2   7       37.95       35.76      5.04 o 
  -3   2   7      108.79       90.30     11.03 o 
  -2   2   7        0.65        2.75      5.50 o 
  -1   2   7      686.70      771.11     23.33 o 
   0   2   7     1092.24     1149.11     25.49 o 
   1   2   7       41.58       40.52      4.24 o 
   2   2   7     1446.66     1595.04     25.21 o 
   3   2   7       84.93       87.08      6.70 o 
   4   2   7        0.57       -2.26      2.26 o 
   5   2   7       19.76       10.28      4.60 o 
   6   2   7      141.43      146.84     10.90 o 
   7   2   7        4.72        2.87      1.76 o 
   8   2   7       57.60       61.05     15.70 o 
   9   2   7       23.73       30.33     12.31 o 
  10   2   7       17.13        6.34      3.89 o 
  11   2   7        0.51        2.64      5.41 o 
  12   2   7        2.89        0.56      4.47 o 
 -11   3   7        0.96       16.82     12.59 o 
 -10   3   7        0.90       13.71     15.32 o 
  -9   3   7       18.65       21.83      7.08 o 
  -8   3   7        0.20        8.18      4.65 o 
  -7   3   7       14.75       11.57      3.57 o 
  -6   3   7       21.85       11.07      6.92 o 
  -5   3   7       11.36       10.01      3.80 o 
  -4   3   7       84.14       95.80     13.76 o 
  -3   3   7      115.46      115.94     11.20 o 
  -2   3   7       23.70       19.66      3.40 o 
  -1   3   7        0.06       -1.77      1.77 o 
   0   3   7        0.00        1.85      2.48 o 
   1   3   7        0.22        2.91      1.68 o 
   2   3   7      855.45      923.26     39.03 o 
   3   3   7       39.95       41.54      6.87 o 
   4   3   7        0.08        0.03      2.18 o 
   5   3   7       28.87       26.59      4.91 o 
   6   3   7        0.00       -3.40      3.40 o 
   7   3   7       11.87        5.22      4.65 o 
   8   3   7       14.90        5.70      3.76 o 
   9   3   7        2.66        3.13      4.09 o 
  10   3   7        4.00       -5.93     12.47 o 
  11   3   7        0.38       -1.40      7.33 o 
 -10   4   7        0.33        6.84     15.77 o 
  -9   4   7        5.87       12.45      8.27 o 
  -8   4   7        7.05        4.23      6.66 o 
  -7   4   7       32.02       35.28      9.09 o 
  -6   4   7       59.56       56.72     10.38 o 
  -5   4   7        0.95        4.42      2.74 o 
  -4   4   7        9.62        9.99      4.83 o 
  -3   4   7        4.16        0.90      3.97 o 
  -2   4   7      164.36      177.14     16.41 o 
  -1   4   7        0.37        0.89      2.36 o 
   0   4   7       73.42       72.94      8.40 o 
   1   4   7      255.39      294.37     14.34 o 
   2   4   7       10.09       14.15      5.05 o 
   3   4   7        4.96       12.85      3.55 o 
   4   4   7        7.59        5.05      2.35 o 
   5   4   7       75.69       93.46     10.86 o 
   6   4   7        0.00        9.33      7.35 o 
   7   4   7       22.80       17.05     14.91 o 
   8   4   7        0.57       -7.91      9.72 o 
   9   4   7        1.22        3.70     13.40 o 
  -7   5   7       16.37       10.13     10.39 o 
  -6   5   7        0.01       -3.13      6.23 o 
  -5   5   7        0.32        2.68      8.12 o 
  -4   5   7        3.59        4.63      4.63 o 
  -3   5   7        1.75       24.15      8.36 o 
  -2   5   7        0.13       -2.12      5.46 o 
  -1   5   7       13.61        8.84      4.46 o 
   0   5   7       16.38       20.23      5.11 o 
   1   5   7        7.96        3.77      6.76 o 
   2   5   7       23.97       18.19      9.95 o 
   3   5   7        0.86        2.51      8.76 o 
   4   5   7        0.79        5.28      4.66 o 
   5   5   7        2.43       17.13      8.63 o 
   6   5   7        4.25       -0.07      9.33 o 
   7   5   7        1.12       -5.63      9.16 o 
 -12   0   8       14.60       28.84     10.71 o 
 -10   0   8       48.03       52.20     10.83 o 
  -8   0   8      192.93      199.04     19.09 o 
  -6   0   8     1032.71     1054.84     43.42 o 
  -4   0   8        0.04       -1.93      2.76 o 
  -2   0   8      269.69      269.84     22.14 o 
   0   0   8     1918.64     1981.05     83.54 o 
   2   0   8       57.64       82.00     19.00 o 
   4   0   8      250.66      270.26     36.94 o 
   6   0   8      191.30      183.02     17.35 o 
   8   0   8      105.00       92.21     12.06 o 
  10   0   8      488.36      612.36     50.67 o 
  12   0   8        5.22       -0.71      4.52 o 
 -13   1   8        3.85       11.50     12.95 o 
 -12   1   8        4.88       -1.51      4.69 o 
 -11   1   8       35.91       32.52      8.38 o 
 -10   1   8        7.37        5.85      4.49 o 
  -9   1   8        8.77        5.39      2.02 o 
  -8   1   8       47.20       49.07      6.55 o 
  -7   1   8        0.71       -1.12      2.58 o 
  -6   1   8      147.34      128.67      9.37 o 
  -5   1   8       32.71       40.36      5.63 o 
  -4   1   8       42.12       51.28      7.37 o 
  -3   1   8      485.20      533.37     21.37 o 
  -2   1   8     1967.40     1973.13     52.51 o 
  -1   1   8      598.73      603.40     21.37 o 
   0   1   8     1207.72     1177.92     24.28 o 
   1   1   8       61.64       67.02      6.22 o 
   2   1   8       43.96       32.77      4.37 o 
   3   1   8       78.09       80.78      6.62 o 
   4   1   8     1047.38     1315.29     58.61 o 
   5   1   8      159.14      177.14      9.86 o 
   6   1   8      203.38      209.97     15.68 o 
   7   1   8       68.50       66.88      6.42 o 
   8   1   8       28.15       25.51      3.34 o 
   9   1   8        0.71        1.10      1.88 o 
  10   1   8        2.92        2.86      2.86 o 
  11   1   8       20.43       15.44      6.87 o 
  12   1   8        0.82        2.95      4.84 o 
 -12   2   8        5.39        1.78     18.68 o 
 -11   2   8        8.44        7.81      3.72 o 
 -10   2   8       12.05       11.04      7.03 o 
  -9   2   8       33.38       26.82      7.70 o 
  -8   2   8      172.30      166.85     17.02 o 
  -7   2   8       31.55       26.39      6.12 o 
  -6   2   8       41.34       44.11      6.37 o 
  -5   2   8      573.03      603.65     19.92 o 
  -4   2   8      548.58      532.00     21.31 o 
  -3   2   8      223.73      240.42     16.45 o 
  -2   2   8      128.44      129.53     13.37 o 
  -1   2   8       59.61       69.42      7.29 o 
   0   2   8      281.27      300.46     13.48 o 
   1   2   8      722.83      760.93     19.05 o 
   2   2   8      320.31      368.57     12.68 o 
   3   2   8        1.02        0.13      1.85 o 
   4   2   8        4.37        2.80      2.48 o 
   5   2   8        0.23        1.02      2.63 o 
   6   2   8       23.75       29.94      5.75 o 
   7   2   8       29.51       37.77      8.09 o 
   8   2   8        0.53        2.64      1.42 o 
   9   2   8        0.77        3.42      4.62 o 
  10   2   8        9.37        6.15      3.63 o 
  11   2   8        2.11        0.15      5.64 o 
  12   2   8        3.01        0.21      4.09 o 
 -11   3   8        0.67        7.27      9.55 o 
 -10   3   8        2.25        9.95      9.23 o 
  -9   3   8       11.45        8.39      5.03 o 
  -8   3   8        0.84        5.75      3.21 o 
  -7   3   8        3.97       10.60      4.63 o 
  -6   3   8       24.80       18.66      6.48 o 
  -5   3   8       11.19       10.18      3.56 o 
  -4   3   8        0.02        5.13      4.88 o 
  -3   3   8        8.81        7.28      4.46 o 
  -2   3   8        1.50        0.26      3.65 o 
  -1   3   8       82.00       77.63      8.56 o 
   0   3   8      547.42      587.17     23.78 o 
   1   3   8       11.92       12.23      2.56 o 
   2   3   8      100.04      102.86      7.72 o 
   3   3   8        1.02       -0.67      1.35 o 
   4   3   8        3.27       -1.28      1.28 o 
   5   3   8        4.60        3.11      7.11 o 
   6   3   8       27.08       42.06      8.07 o 
   7   3   8        2.43        4.05      5.70 o 
   8   3   8        1.94        4.51      5.27 o 
   9   3   8        2.10       -0.17      9.79 o 
  10   3   8        0.44       12.55     10.81 o 
  11   3   8        4.34        4.66      6.25 o 
  -9   4   8        0.01        1.05     10.62 o 
  -8   4   8       42.79       63.67     11.79 o 
  -7   4   8       33.95       39.82     13.13 o 
  -6   4   8       17.80       20.72      7.84 o 
  -5   4   8        5.55        2.86      5.63 o 
  -4   4   8       40.36       51.52     12.41 o 
  -3   4   8        1.12       -4.80      4.80 o 
  -2   4   8        0.00       -2.15      3.36 o 
  -1   4   8       39.55       43.26      7.50 o 
   0   4   8      102.32      103.01     11.70 o 
   1   4   8       58.40       64.81      7.34 o 
   2   4   8       40.91       25.90      3.89 o 
   3   4   8        5.00        2.94      1.85 o 
   4   4   8       13.56       15.82      7.04 o 
   5   4   8       91.41      116.41     12.76 o 
   6   4   8        0.25       -4.86     10.10 o 
   7   4   8       17.58        0.02     18.14 o 
   8   4   8        0.39        1.68     18.34 o 
   9   4   8        1.17        5.54     10.03 o 
  -7   5   8        9.15       -3.57     11.04 o 
  -6   5   8        1.46       12.93      7.78 o 
  -5   5   8        0.00        0.85      6.83 o 
  -4   5   8        2.76        5.04      9.30 o 
  -3   5   8       19.50       31.11      9.50 o 
  -2   5   8        6.15       -0.67      6.65 o 
  -1   5   8       14.50       16.76      5.49 o 
   0   5   8       62.14       68.18      9.50 o 
   1   5   8        0.31       -3.37      4.02 o 
   2   5   8       18.98       20.82      5.87 o 
   3   5   8       12.02       20.63      6.13 o 
   4   5   8       12.06       16.43     13.49 o 
   5   5   8       11.25       -2.09      7.92 o 
   6   5   8        1.66        5.12      5.90 o 
 -13   0   9        2.58       -3.02      8.87 o 
 -11   0   9        2.47       20.56      9.02 o 
  -9   0   9       26.47       31.75      8.48 o 
  -7   0   9      934.27      939.26     34.61 o 
  -5   0   9       23.56       26.64      5.50 o 
  -3   0   9       22.78       18.11      9.86 o 
  -1   0   9      168.66      179.28     19.42 o 
   1   0   9       46.86       24.75     12.19 o 
   3   0   9     4380.28     5037.16    162.49 o 
   5   0   9      970.98     1302.33     92.80 o 
   7   0   9      105.21      100.25     26.28 o 
   9   0   9       30.86       35.18      9.72 o 
  11   0   9       54.47       69.23     16.24 o 
 -12   1   9        1.39       -6.72      6.72 o 
 -11   1   9       52.21       53.86     11.14 o 
 -10   1   9        2.40        2.43      4.89 o 
  -9   1   9      239.93      227.14     18.48 o 
  -8   1   9        8.69       12.42      3.31 o 
  -7   1   9      160.04      153.05     11.34 o 
  -6   1   9      126.12      137.83     10.39 o 
  -5   1   9        1.59        1.27      1.76 o 
  -4   1   9        1.17        2.41      2.35 o 
  -3   1   9       57.46       52.97      7.52 o 
  -2   1   9      662.78      745.11     26.24 o 
  -1   1   9        0.15       -2.10      2.10 o 
   0   1   9      426.11      438.52     17.43 o 
   1   1   9       95.44      103.02      8.49 o 
   2   1   9       60.64       64.73      6.94 o 
   3   1   9      180.82      194.87     11.17 o 
   4   1   9      103.55      125.70      9.08 o 
   5   1   9      211.10      227.03     12.48 o 
   6   1   9        2.73        1.29      3.46 o 
   7   1   9       14.23        9.56      3.69 o 
   8   1   9       49.97       54.37      5.66 o 
   9   1   9        0.72        0.52      2.15 o 
  10   1   9       27.89       21.49      3.59 o 
  11   1   9        1.64        3.08      4.38 o 
  12   1   9        3.10        2.64      4.62 o 
 -12   2   9        1.05      -12.99     12.99 o 
 -11   2   9        0.07        2.33      3.72 o 
 -10   2   9       32.85       37.45      9.22 o 
  -9   2   9      105.53      105.07     15.22 o 
  -8   2   9        0.78        2.27      3.15 o 
  -7   2   9       17.79       20.70      4.92 o 
  -6   2   9       14.82       14.95      3.47 o 
  -5   2   9       48.43       52.84      6.93 o 
  -4   2   9       24.36       22.33      4.22 o 
  -3   2   9      467.03      478.91     20.45 o 
  -2   2   9       12.85        6.62      4.06 o 
  -1   2   9      267.91      296.21     15.76 o 
   0   2   9      691.85      713.37     21.59 o 
   1   2   9      895.27      958.69     31.70 o 
   2   2   9        6.96        8.41      2.00 o 
   3   2   9       21.71       22.41      4.25 o 
   4   2   9       62.25       57.96      5.77 o 
   5   2   9       77.00      100.70      9.44 o 
   6   2   9        1.43        0.97      2.81 o 
   7   2   9       15.89       10.14      3.81 o 
   8   2   9        9.76        8.16      4.03 o 
   9   2   9        0.95        0.16      2.74 o 
  10   2   9        8.53       -0.34      3.98 o 
  11   2   9        1.11        1.27      6.04 o 
  12   2   9        4.32      -10.03     12.80 o 
 -11   3   9        0.77        9.80      5.74 o 
 -10   3   9        3.94       -0.49     25.65 o 
  -9   3   9        1.78       -3.85      7.26 o 
  -8   3   9        0.05        4.74      5.97 o 
  -7   3   9       18.93       22.72      6.03 o 
  -6   3   9        4.76       -0.79      4.31 o 
  -5   3   9      129.84      133.20     13.73 o 
  -4   3   9      109.22      110.47     15.32 o 
  -3   3   9       40.33       56.04     13.14 o 
  -2   3   9       55.58       51.33      6.93 o 
  -1   3   9       50.87       49.07      6.49 o 
   0   3   9       54.84       50.41      6.39 o 
   1   3   9       67.29       81.55      7.18 o 
   2   3   9      139.03      169.90     10.64 o 
   3   3   9      117.09      122.33      8.95 o 
   4   3   9      120.01      125.65     10.83 o 
   5   3   9        9.01        9.19      6.22 o 
   6   3   9        0.27       -2.02      3.97 o 
   7   3   9       12.20        4.77      5.20 o 
   8   3   9       24.36       19.79      4.35 o 
   9   3   9        0.49       -5.96      5.96 o 
  10   3   9        5.08        9.28     10.45 o 
  -9   4   9        1.98        4.61     22.05 o 
  -8   4   9       23.39       18.20      8.43 o 
  -7   4   9        0.71        1.02      3.09 o 
  -6   4   9        0.43        0.36      4.24 o 
  -5   4   9        6.41        2.64      5.74 o 
  -4   4   9        0.14       -3.09      3.09 o 
  -3   4   9        6.87        0.91      4.39 o 
  -2   4   9       45.98       43.38      7.70 o 
  -1   4   9        0.27       -1.76      3.36 o 
   0   4   9      379.25      445.88     21.39 o 
   1   4   9        0.82       -2.64      2.64 o 
   2   4   9       21.32       20.75      3.47 o 
   3   4   9        0.40        0.99      1.67 o 
   4   4   9        5.44        7.74      4.02 o 
   5   4   9       16.49       10.24      4.95 o 
   6   4   9       14.42        6.67      3.06 o 
   7   4   9        9.60        3.36     16.64 o 
   8   4   9        3.85        3.83      7.24 o 
   9   4   9        0.02       -0.97     10.30 o 
  -6   5   9       14.37        7.03      6.90 o 
  -5   5   9        5.05        6.60      7.86 o 
  -4   5   9        2.71        3.49     10.49 o 
  -3   5   9        4.32       -2.69      5.74 o 
  -2   5   9        7.57       11.86      8.84 o 
  -1   5   9       41.79       41.45      9.13 o 
   0   5   9        0.03       -1.01      3.50 o 
   1   5   9        2.86       -0.81      5.38 o 
   2   5   9        1.20       -4.89      4.89 o 
   3   5   9       10.78       17.04      6.07 o 
   4   5   9        0.28        3.02      6.28 o 
   5   5   9        1.06       14.28      6.66 o 
   6   5   9        0.07        1.82      7.60 o 
 -12   0  10        4.25        4.30      8.87 o 
 -10   0  10        1.61      -17.49     17.49 o 
  -8   0  10       13.05        1.29      5.69 o 
  -6   0  10       24.74       23.81      5.30 o 
  -4   0  10      841.23      875.30     47.12 o 
  -2   0  10      166.73      173.04     19.76 o 
   0   0  10      225.65      244.77     25.61 o 
   2   0  10      611.55      698.73     58.55 o 
   4   0  10       59.52       73.09     20.92 o 
   6   0  10        0.57        2.87      4.05 o 
   8   0  10       21.28       10.93      6.24 o 
  10   0  10      163.53      177.55     28.30 o 
  12   0  10       18.34       -1.47      4.60 o 
 -12   1  10        7.34       12.19      9.23 o 
 -11   1  10       27.29       36.88      9.98 o 
 -10   1  10        0.27       -0.64      6.83 o 
  -9   1  10       60.14       71.56     10.68 o 
  -8   1  10       14.90       22.88      5.34 o 
  -7   1  10      203.32      194.13     18.39 o 
  -6   1  10        1.21       -0.14      3.45 o 
  -5   1  10       10.88       10.10      2.79 o 
  -4   1  10      119.31      117.42     11.18 o 
  -3   1  10        9.71       12.69      3.80 o 
  -2   1  10      793.88      837.16     34.49 o 
  -1   1  10       48.75       46.91      6.14 o 
   0   1  10       11.73       13.45      3.59 o 
   1   1  10       11.57       18.00      3.93 o 
   2   1  10       15.42       12.93      2.48 o 
   3   1  10        1.18        5.65      3.26 o 
   4   1  10       13.86       13.36      3.20 o 
   5   1  10      155.29      176.66     12.24 o 
   6   1  10       68.99       70.90      6.86 o 
   7   1  10       89.14       82.68      7.82 o 
   8   1  10      153.44      164.21     11.23 o 
   9   1  10       17.02       22.32      3.41 o 
  10   1  10       35.30       28.32      8.73 o 
  11   1  10        4.17       -3.30      4.29 o 
  12   1  10       27.37       13.41      8.82 o 
 -12   2  10        1.19       13.39     11.43 o 
 -11   2  10        1.68       -4.57      4.57 o 
 -10   2  10        0.44       -3.39      6.37 o 
  -9   2  10        0.59        2.69      2.79 o 
  -8   2  10        3.81        6.03      4.93 o 
  -7   2  10       18.76       13.91      4.10 o 
  -6   2  10        7.44       14.67      4.74 o 
  -5   2  10        6.51        9.46      2.96 o 
  -4   2  10       14.75       15.97      3.23 o 
  -3   2  10        2.64        1.53      2.32 o 
  -2   2  10      218.61      214.53     15.73 o 
  -1   2  10       29.64       18.72      6.80 o 
   0   2  10        5.62        2.72      2.79 o 
   1   2  10      360.89      365.84     15.88 o 
   2   2  10       53.21       43.31      7.11 o 
   3   2  10       10.40        7.82      3.19 o 
   4   2  10       59.00       57.99      6.20 o 
   5   2  10       26.56       29.72      5.21 o 
   6   2  10        1.03       -1.55      3.16 o 
   7   2  10       17.28       11.46      6.08 o 
   8   2  10        6.16        7.33      3.75 o 
   9   2  10        6.72        4.87      5.14 o 
  10   2  10        0.16       -1.02      4.83 o 
  11   2  10        0.14       -5.77      5.77 o 
 -10   3  10        1.05        1.52     16.96 o 
  -9   3  10       14.43       22.47      9.05 o 
  -8   3  10        2.70       -3.89      3.89 o 
  -7   3  10       26.53       29.97      8.53 o 
  -6   3  10       16.73       13.96      4.68 o 
  -5   3  10        0.72       -2.20      2.20 o 
  -4   3  10       52.14       51.36      9.94 o 
  -3   3  10       19.93       14.58      4.52 o 
  -2   3  10       18.03       13.54      3.84 o 
  -1   3  10       27.04       28.88      5.17 o 
   0   3  10       39.33       40.79      6.26 o 
   1   3  10       14.43       12.69      3.35 o 
   2   3  10      542.42      656.41     22.58 o 
   3   3  10       40.24       40.53      4.96 o 
   4   3  10       21.10       19.97      5.13 o 
   5   3  10        8.05        7.98      4.42 o 
   6   3  10       80.71      121.95     16.43 o 
   7   3  10       37.58       48.17      8.24 o 
   8   3  10       17.62        4.20      5.77 o 
   9   3  10        0.01      -11.87     11.87 o 
  10   3  10        0.74       -0.76     10.48 o 
  -9   4  10        0.55        8.14     18.53 o 
  -8   4  10       17.16       24.49      9.19 o 
  -7   4  10        2.38       -1.88      2.49 o 
  -6   4  10        2.56        2.66      3.72 o 
  -5   4  10       15.44        3.82      5.17 o 
  -4   4  10        0.16       -0.70      6.02 o 
  -3   4  10        5.22        6.30      8.35 o 
  -2   4  10       55.34       66.79     13.98 o 
  -1   4  10       98.84      107.51     15.77 o 
   0   4  10        1.22        7.53      3.78 o 
   1   4  10      121.74      147.13     17.09 o 
   2   4  10        4.70        0.35      2.23 o 
   3   4  10      104.52       98.70     14.70 o 
   4   4  10        7.61        5.07      2.64 o 
   5   4  10        3.76       -1.38      7.27 o 
   6   4  10        0.01        7.20      6.91 o 
   7   4  10        5.26        8.40     13.51 o 
   8   4  10        1.67       -6.42     10.77 o 
  -6   5  10       30.38       13.59      8.73 o 
  -5   5  10        0.77        8.30      9.38 o 
  -4   5  10        4.04        8.92      9.95 o 
  -3   5  10       35.49       42.67     17.83 o 
  -2   5  10        3.50       -2.29      5.87 o 
  -1   5  10       27.73       31.65      8.87 o 
   0   5  10        8.19       20.81      7.83 o 
   1   5  10        0.04       -2.85      6.14 o 
   2   5  10        1.16        5.06      5.45 o 
   3   5  10        0.50        1.71      7.51 o 
   4   5  10        5.49       -1.52      5.88 o 
   5   5  10        0.05       10.09     22.59 o 
 -11   0  11        6.85       -5.80      9.62 o 
  -9   0  11        0.27       -0.64      4.88 o 
  -7   0  11      533.93      610.31     59.07 o 
  -5   0  11      268.07      264.06     22.80 o 
  -3   0  11      278.04      302.25     42.41 o 
  -1   0  11      877.77      922.34     70.64 o 
   1   0  11       28.31       16.43      8.76 o 
   3   0  11        7.76        6.48      4.99 o 
   5   0  11     1026.27     1239.17    109.54 o 
   7   0  11        4.47       -0.33     17.14 o 
   9   0  11       47.12       61.04     11.13 o 
  11   0  11       16.00        0.33      5.20 o 
 -12   1  11        0.48        6.56      6.52 o 
 -11   1  11        0.21       12.10      6.57 o 
 -10   1  11        4.49        2.74      5.53 o 
  -9   1  11        5.99        7.60      5.61 o 
  -8   1  11      209.57      201.49     19.77 o 
  -7   1  11      418.12      385.00     26.73 o 
  -6   1  11       70.30       62.19     10.08 o 
  -5   1  11       68.86       71.76      8.04 o 
  -4   1  11      103.53      102.99      9.14 o 
  -3   1  11      385.55      403.05     19.12 o 
  -2   1  11        8.35        7.75      2.79 o 
  -1   1  11        0.05        2.01      2.90 o 
   0   1  11       28.59       28.69      5.55 o 
   1   1  11      461.77      513.43     24.48 o 
   2   1  11       92.88       74.69     11.24 o 
   3   1  11       11.60       13.58      6.04 o 
   4   1  11        3.13        3.20      3.99 o 
   5   1  11      401.60      444.04     23.56 o 
   6   1  11        0.52        0.46      2.66 o 
   7   1  11      114.94      120.49     15.63 o 
   8   1  11       45.23       58.94      8.40 o 
   9   1  11        7.18        4.27      3.47 o 
  10   1  11       61.60       57.50     20.19 o 
  11   1  11       10.91       11.63      5.12 o 
  12   1  11        0.00        0.00      4.49 o 
 -11   2  11        0.00        2.22      6.86 o 
 -10   2  11        8.41       14.55      5.92 o 
  -9   2  11        8.79       12.71      5.09 o 
  -8   2  11        3.02        2.39      3.79 o 
  -7   2  11        8.47        4.08      4.75 o 
  -6   2  11       13.21       21.57      7.15 o 
  -5   2  11       19.16       24.73      6.13 o 
  -4   2  11       22.78       27.24      6.30 o 
  -3   2  11       67.38       70.43      7.51 o 
  -2   2  11        0.06        1.40      3.21 o 
  -1   2  11        2.81        4.48      2.48 o 
   0   2  11      104.31      120.65      9.73 o 
   1   2  11       58.16       58.35      6.04 o 
   2   2  11        8.62        5.39      2.35 o 
   3   2  11       91.93       86.76      9.15 o 
   4   2  11      246.49      258.42     16.07 o 
   5   2  11       51.02       44.47      7.78 o 
   6   2  11       47.20       40.09      6.98 o 
   7   2  11       32.81       16.50      9.58 o 
   8   2  11        3.74       -0.24      4.28 o 
   9   2  11        4.48        6.44      5.69 o 
  10   2  11        0.20       -2.59      6.34 o 
  11   2  11        9.94        6.88      4.18 o 
 -10   3  11        2.76       -5.43      5.43 o 
  -9   3  11        0.80        6.86      7.05 o 
  -8   3  11        1.18        1.42      6.10 o 
  -7   3  11        0.15        1.36      3.78 o 
  -6   3  11       12.34       13.31      9.22 o 
  -5   3  11       18.07       23.96      5.84 o 
  -4   3  11      169.81      180.93     16.98 o 
  -3   3  11      123.55      139.61     18.35 o 
  -2   3  11        8.24        2.36      5.78 o 
  -1   3  11       75.90       73.17      9.40 o 
   0   3  11      170.23      197.30     12.47 o 
   1   3  11      212.57      244.96     15.67 o 
   2   3  11      309.11      342.21     16.04 o 
   3   3  11       49.63       54.74      6.94 o 
   4   3  11       68.01       73.10      8.22 o 
   5   3  11        0.53        4.07      4.48 o 
   6   3  11       52.02       52.08     13.80 o 
   7   3  11       11.77       18.33      5.76 o 
   8   3  11        0.45       -4.76      4.76 o 
   9   3  11        4.42        8.70     18.00 o 
  10   3  11        0.09       -2.99      7.61 o 
  -8   4  11        0.00        0.95      4.00 o 
  -7   4  11        0.12        2.62      7.31 o 
  -6   4  11        8.58       -3.24      5.64 o 
  -5   4  11       13.53       -2.00      5.60 o 
  -4   4  11       31.71       41.83     14.65 o 
  -3   4  11       11.57       15.01      9.87 o 
  -2   4  11       57.85       57.52     14.82 o 
  -1   4  11       56.44       36.62      9.59 o 
   0   4  11       75.45       77.60      9.88 o 
   1   4  11        0.00       -1.48      5.62 o 
   2   4  11        0.86        3.80      4.79 o 
   3   4  11        5.66        2.76      3.23 o 
   4   4  11        0.64       -2.26      3.38 o 
   5   4  11        2.63        4.92     22.86 o 
   6   4  11        6.93        8.81     28.14 o 
   7   4  11        1.50        3.36     11.50 o 
   8   4  11        0.29        1.25     10.95 o 
  -5   5  11        0.14       -3.55     13.96 o 
  -4   5  11        0.69       12.68     11.23 o 
  -3   5  11        9.61        0.69      6.55 o 
  -2   5  11        7.30       14.11     12.62 o 
  -1   5  11       13.03       23.80      9.70 o 
   0   5  11       13.07        9.27      5.28 o 
   1   5  11        0.39       -2.36      4.20 o 
   2   5  11        0.39       -4.07      7.36 o 
   3   5  11       12.24        8.91      7.27 o 
   4   5  11        7.24       15.02      9.48 o 
   5   5  11        0.53        6.36      9.36 o 
 -12   0  12        0.00       -5.00      9.77 o 
 -10   0  12        1.27       -4.04      4.04 o 
  -8   0  12      547.61      591.16     55.33 o 
  -6   0  12      276.63      305.08     39.00 o 
  -4   0  12       17.52       13.89      4.10 o 
  -2   0  12        0.84        3.03      6.83 o 
   0   0  12       70.00       84.00     22.71 o 
   2   0  12       68.29       80.35     11.69 o 
   4   0  12      103.35       89.65     12.66 o 
   6   0  12        0.04       -5.41     11.99 o 
   8   0  12       30.12       40.03     11.12 o 
  10   0  12       49.92       55.34     14.36 o 
 -12   1  12        8.08       12.04      5.29 o 
 -11   1  12       10.00       11.29      7.53 o 
 -10   1  12       11.70       13.66      4.04 o 
  -9   1  12        3.06       -1.23      5.67 o 
  -8   1  12      157.54      180.16     19.08 o 
  -7   1  12        5.78        0.90      2.76 o 
  -6   1  12        5.32       15.36      6.52 o 
  -5   1  12        0.05        1.24      3.13 o 
  -4   1  12       33.64       28.38      5.38 o 
  -3   1  12       37.51       41.69      6.52 o 
  -2   1  12        0.00       -1.53      2.84 o 
  -1   1  12      112.81      113.69     12.24 o 
   0   1  12       13.65       10.42      3.71 o 
   1   1  12      208.94      218.80     17.98 o 
   2   1  12        5.63        3.51      4.26 o 
   3   1  12       26.29       23.11      6.47 o 
   4   1  12      158.57      187.00     15.66 o 
   5   1  12       87.71       96.21     11.71 o 
   6   1  12        0.69        1.59      2.79 o 
   7   1  12       49.19       42.09      9.37 o 
   8   1  12       16.64       19.31      3.68 o 
   9   1  12        2.48       -2.19      4.87 o 
  10   1  12        2.29        3.10      5.04 o 
  11   1  12       30.88       21.89     10.37 o 
 -11   2  12       10.95       16.84      5.53 o 
 -10   2  12       13.96       29.03      8.84 o 
  -9   2  12       22.80       22.61     10.39 o 
  -8   2  12       31.72       36.59      9.15 o 
  -7   2  12       15.00       20.84      7.07 o 
  -6   2  12        0.30       -1.31      2.74 o 
  -5   2  12        2.54       13.36      4.14 o 
  -4   2  12        6.59       12.34      6.42 o 
  -3   2  12       14.43       15.92      6.75 o 
  -2   2  12       13.59       15.72      3.89 o 
  -1   2  12       17.22       20.28      4.04 o 
   0   2  12        2.59       -2.63      2.63 o 
   1   2  12       57.76       52.97      6.38 o 
   2   2  12       73.10       72.35      7.97 o 
   3   2  12       78.45       65.72      8.51 o 
   4   2  12       39.72       51.13      8.39 o 
   5   2  12        0.57        2.24      1.95 o 
   6   2  12       64.23       64.35     12.94 o 
   7   2  12       36.66       31.06      8.12 o 
   8   2  12        3.11       -1.45      2.12 o 
   9   2  12        0.34        6.40      4.33 o 
  10   2  12        4.87       -1.17      4.98 o 
  11   2  12        0.80      -11.14     11.14 o 
 -10   3  12        0.98       -1.74      5.04 o 
  -9   3  12       11.54       11.42      5.99 o 
  -8   3  12        0.00        0.26      7.15 o 
  -7   3  12        4.43        0.69      5.06 o 
  -6   3  12       26.26       24.45      7.94 o 
  -5   3  12        6.31        8.71      8.39 o 
  -4   3  12       11.79        5.37      3.98 o 
  -3   3  12        0.39       -5.81      5.81 o 
  -2   3  12       13.34       17.28      8.79 o 
  -1   3  12       25.60       18.21      5.28 o 
   0   3  12      165.65      183.81     14.63 o 
   1   3  12      707.63      862.67     30.14 o 
   2   3  12      355.00      428.19     24.69 o 
   3   3  12       45.58       47.87      6.86 o 
   4   3  12        5.36        4.06      3.54 o 
   5   3  12        9.48       11.08      5.39 o 
   6   3  12        6.89        5.76      6.03 o 
   7   3  12        4.66       14.57      7.04 o 
   8   3  12        7.19        4.05      5.26 o 
   9   3  12        2.49       10.62      8.82 o 
  -8   4  12        0.70        7.00      5.24 o 
  -7   4  12        0.07       -3.16      5.72 o 
  -6   4  12        0.55       -4.03      4.82 o 
  -5   4  12        1.73       -5.02      5.02 o 
  -4   4  12        3.21        5.25      8.94 o 
  -3   4  12        3.44        1.09      4.75 o 
  -2   4  12        3.85       -1.51     11.42 o 
  -1   4  12       10.17       12.52      4.14 o 
   0   4  12       63.35       85.53     10.93 o 
   1   4  12       40.05       41.48      5.82 o 
   2   4  12        0.01       -0.95      3.38 o 
   3   4  12       81.10       81.10     12.71 o 
   4   4  12        0.01       -1.35      3.78 o 
   5   4  12        8.59       -1.65      7.22 o 
   6   4  12        1.88      -16.98     16.98 o 
   7   4  12        0.66        0.03     16.23 o 
  -4   5  12       10.99       12.02      9.87 o 
  -3   5  12        2.60        5.16      7.03 o 
  -2   5  12        0.02       11.86     10.67 o 
  -1   5  12       21.19       11.64     10.19 o 
   0   5  12        2.63       11.28      7.31 o 
   1   5  12       15.83       26.89      9.05 o 
   2   5  12        7.44        8.10      7.80 o 
   3   5  12        1.90       18.63     10.45 o 
   4   5  12        1.07       -8.21      8.21 o 
 -11   0  13       11.24      102.87     38.07 o 
  -9   0  13        8.28        0.94     11.34 o 
  -7   0  13      217.86      209.28     34.20 o 
  -5   0  13       30.11       24.16      8.67 o 
  -3   0  13      139.28      140.89     14.58 o 
  -1   0  13     1191.04     1354.70     69.94 o 
   1   0  13        0.14        2.45      4.94 o 
   3   0  13       26.53       29.49      7.79 o 
   5   0  13        7.79        6.28      5.33 o 
   7   0  13        3.82        7.95      8.24 o 
   9   0  13       26.14       18.88      6.51 o 
  11   0  13        0.19       -1.33      7.26 o 
 -11   1  13        1.01       -1.72      5.05 o 
 -10   1  13        0.00       -1.93      5.57 o 
  -9   1  13        0.01        5.28      3.51 o 
  -8   1  13      113.36      100.71     14.40 o 
  -7   1  13       20.90        7.93      9.62 o 
  -6   1  13       59.90       54.71     10.51 o 
  -5   1  13        4.41        4.05      5.44 o 
  -4   1  13        4.91        4.37      3.22 o 
  -3   1  13      205.26      214.78     14.29 o 
  -2   1  13        0.00        2.04      2.99 o 
  -1   1  13       15.27       11.02      5.98 o 
   0   1  13       21.99       17.50      5.21 o 
   1   1  13       14.94       16.92      4.23 o 
   2   1  13       15.34       16.45      4.24 o 
   3   1  13        0.90        2.56      2.47 o 
   4   1  13       57.39       64.42      8.26 o 
   5   1  13        3.10        6.83      3.55 o 
   6   1  13        0.35       -0.66      3.22 o 
   7   1  13       29.18       30.97      5.43 o 
   8   1  13        2.32       -2.19      2.19 o 
   9   1  13        9.01        5.00      4.57 o 
  10   1  13        0.29        2.57      4.00 o 
  11   1  13        5.90        5.25      4.45 o 
 -11   2  13        1.48       -5.24      5.24 o 
 -10   2  13       14.95       14.33     17.46 o 
  -9   2  13        0.91        4.44      3.77 o 
  -8   2  13        3.29        3.05      4.30 o 
  -7   2  13       26.89       21.87      7.31 o 
  -6   2  13       43.65       35.52      9.14 o 
  -5   2  13        7.49       13.67      5.75 o 
  -4   2  13       42.15       46.89     10.39 o 
  -3   2  13        7.35        7.72      2.61 o 
  -2   2  13       13.63        9.18      5.78 o 
  -1   2  13        5.88        6.80      2.72 o 
   0   2  13      129.44      139.17     10.85 o 
   1   2  13       35.83       42.07      7.63 o 
   2   2  13        2.49        3.55      2.15 o 
   3   2  13        0.97       -3.08      3.08 o 
   4   2  13       15.10       14.07      3.31 o 
   5   2  13       47.93       50.92      6.47 o 
   6   2  13      182.20      158.85     20.86 o 
   7   2  13        9.07        4.53      3.71 o 
   8   2  13       46.95       40.07     12.41 o 
   9   2  13        6.47       -1.33      3.98 o 
  10   2  13        0.42       -2.24      5.92 o 
  -9   3  13        3.07        0.01      7.12 o 
  -8   3  13        0.80        1.48      3.83 o 
  -7   3  13        0.05        3.48      4.48 o 
  -6   3  13       35.96       14.65      7.78 o 
  -5   3  13       23.08       13.56      5.99 o 
  -4   3  13       21.86       16.60      6.13 o 
  -3   3  13       63.09       63.97     12.79 o 
  -2   3  13       17.50       15.32      7.92 o 
  -1   3  13        4.84        5.58      2.63 o 
   0   3  13        2.39        2.20      2.99 o 
   1   3  13      154.15      187.89     16.22 o 
   2   3  13      115.81      120.13     13.18 o 
   3   3  13        9.14       11.77      3.49 o 
   4   3  13       31.06       35.36     10.98 o 
   5   3  13       59.67       85.74     12.73 o 
   6   3  13       16.92       17.67     15.74 o 
   7   3  13       26.41       36.43     12.04 o 
   8   3  13        0.08        5.07      6.46 o 
   9   3  13        6.13       12.81     13.61 o 
  -7   4  13        0.48        2.14      3.07 o 
  -6   4  13        1.60       -3.82      5.20 o 
  -5   4  13        0.75        0.35      5.49 o 
  -4   4  13        1.38       -2.44      5.34 o 
  -3   4  13        4.87        2.07      5.92 o 
  -2   4  13       41.67       48.32     13.20 o 
  -1   4  13       23.54       28.25      7.46 o 
   0   4  13        6.61        7.55      6.10 o 
   1   4  13       34.53       28.88      7.83 o 
   2   4  13       22.41       29.23      8.79 o 
   3   4  13       22.52       21.01     12.56 o 
   4   4  13        0.14        6.27      8.90 o 
   5   4  13       11.64       28.43     11.05 o 
   6   4  13       11.57        7.55     14.81 o 
   7   4  13       24.53       21.72     30.63 o 
  -3   5  13        0.01        4.81     16.18 o 
  -2   5  13        6.78        0.53      5.38 o 
  -1   5  13       14.82       18.54      7.31 o 
   0   5  13        0.00        2.23      4.49 o 
   1   5  13        2.69       -5.95      5.95 o 
   2   5  13        1.20        6.58     12.99 o 
 -10   0  14       18.44       42.36     22.58 o 
  -8   0  14       61.64       62.97     20.51 o 
  -6   0  14      944.66      968.27     73.72 o 
  -4   0  14      379.50      372.35     43.47 o 
  -2   0  14      433.32      546.56     49.50 o 
   0   0  14        1.62        3.38      7.86 o 
   2   0  14       77.77       81.91     13.28 o 
   4   0  14        6.94       10.29      6.48 o 
   6   0  14        1.64        1.95      4.33 o 
   8   0  14        0.04        6.95      5.06 o 
  10   0  14       13.61        0.37      4.20 o 
 -11   1  14        4.20        2.34      7.48 o 
 -10   1  14       32.89       49.39     12.31 o 
  -9   1  14        7.39       -0.28      6.79 o 
  -8   1  14       27.72       32.43      8.84 o 
  -7   1  14       37.30       35.74      8.66 o 
  -6   1  14       63.68       57.54     10.91 o 
  -5   1  14       64.78       64.24     11.30 o 
  -4   1  14       92.15       75.98     11.61 o 
  -3   1  14       15.20       13.16      6.08 o 
  -2   1  14        2.47        4.34      6.22 o 
  -1   1  14        0.24        3.91      3.39 o 
   0   1  14      104.88       97.80      9.84 o 
   1   1  14        0.28        0.17      2.27 o 
   2   1  14       27.91       27.32      6.85 o 
   3   1  14        5.97        4.35      3.01 o 
   4   1  14        8.15        7.66      4.58 o 
   5   1  14        0.00       -0.91      2.95 o 
   6   1  14       25.54       23.26      6.19 o 
   7   1  14        2.60        1.12      2.53 o 
   8   1  14        8.22        5.12      2.71 o 
   9   1  14        3.18        2.90      3.91 o 
  10   1  14       15.18       18.84      6.75 o 
 -10   2  14        2.82        8.79      6.79 o 
  -9   2  14        1.77        5.60      4.86 o 
  -8   2  14        0.86        1.44      2.89 o 
  -7   2  14        0.88        2.32      4.41 o 
  -6   2  14       24.08       13.15      5.24 o 
  -5   2  14        2.45        9.11      6.84 o 
  -4   2  14        9.40        5.69      3.58 o 
  -3   2  14       11.29        8.21      3.56 o 
  -2   2  14       33.84       27.82      7.82 o 
  -1   2  14      173.52      179.12     13.04 o 
   0   2  14      491.86      472.99     32.83 o 
   1   2  14       63.76       75.16     12.42 o 
   2   2  14      163.10      167.43     15.00 o 
   3   2  14      108.47       93.14     12.15 o 
   4   2  14        0.96        3.12      2.57 o 
   5   2  14        0.75       -0.72      2.40 o 
   6   2  14       50.13       46.03      5.01 o 
   7   2  14       19.15        8.73      6.97 o 
   8   2  14        4.20       -4.32      4.32 o 
   9   2  14        7.29        3.65      5.10 o 
  10   2  14        0.37        4.42     11.01 o 
  -9   3  14        3.00       -7.67      7.67 o 
  -8   3  14        2.16        1.86      3.38 o 
  -7   3  14        2.36        7.77      6.01 o 
  -6   3  14        5.45       -0.74      3.74 o 
  -5   3  14        0.66       -0.45      4.36 o 
  -4   3  14       44.86       34.88      9.51 o 
  -3   3  14       18.45       20.19      8.23 o 
  -2   3  14        0.19       -1.31      4.80 o 
  -1   3  14        1.44        1.94      5.21 o 
   0   3  14       36.82       43.65      7.52 o 
   1   3  14      100.66      129.11     12.94 o 
   2   3  14      127.81      140.47     17.12 o 
   3   3  14      102.75      138.59     28.76 o 
   4   3  14      120.73      110.70     15.36 o 
   5   3  14       13.31       19.15      6.63 o 
   6   3  14        4.53       13.80      7.11 o 
   7   3  14        0.02       -0.63      9.29 o 
   8   3  14        0.49       -6.57     10.09 o 
  -7   4  14        0.14        1.73      6.21 o 
  -6   4  14        2.49        6.44      3.93 o 
  -5   4  14        1.80       -6.19      6.19 o 
  -4   4  14        0.45       -1.20      9.05 o 
  -3   4  14       29.88       24.54     10.49 o 
  -2   4  14        4.76        2.76      5.99 o 
  -1   4  14        6.38        6.27      5.97 o 
   0   4  14       21.46        8.39      5.72 o 
   1   4  14       22.01       16.19      6.24 o 
   2   4  14       21.78       29.22      8.34 o 
   3   4  14       20.49       25.77      9.79 o 
   4   4  14       15.50       19.18      5.38 o 
   5   4  14        1.54       -3.08      9.24 o 
   6   4  14        1.03        4.26     10.45 o 
   0   5  14        1.20        4.88      9.50 o 
 -11   0  15       37.69      106.45     33.50 o 
  -9   0  15       27.61       33.62     10.44 o 
  -7   0  15      273.26      327.36     45.84 o 
  -5   0  15      277.15      249.29     37.58 o 
  -3   0  15       22.59       15.25     11.14 o 
  -1   0  15        1.60       -6.90      6.90 o 
   1   0  15      100.41      105.78     15.86 o 
   3   0  15        6.38        0.76     10.66 o 
   5   0  15       20.52       13.90      5.18 o 
   7   0  15        1.88        2.09      2.64 o 
   9   0  15        3.83       -3.41      4.21 o 
 -10   1  15        0.82       -4.55      7.45 o 
  -9   1  15       22.38       25.86      7.45 o 
  -8   1  15       12.44       14.84      6.85 o 
  -7   1  15      133.75      128.88     17.45 o 
  -6   1  15      206.99      213.40     21.49 o 
  -5   1  15        1.86       -5.36      5.36 o 
  -4   1  15       15.81        8.67      5.81 o 
  -3   1  15        0.01       -2.73      5.08 o 
  -2   1  15      304.38      288.30     28.03 o 
  -1   1  15      203.09      217.32     20.58 o 
   0   1  15       18.93       17.42      5.83 o 
   1   1  15       38.34       33.56      6.41 o 
   2   1  15       25.46       15.43      4.05 o 
   3   1  15        6.84        7.65      3.93 o 
   4   1  15        0.26        2.42      4.04 o 
   5   1  15       74.01       69.80     10.32 o 
   6   1  15        5.34        6.21      4.02 o 
   7   1  15        7.01        6.68      1.97 o 
   8   1  15        2.70        0.91      5.11 o 
   9   1  15        3.45        2.58      1.74 o 
  10   1  15       11.27       -1.35      3.66 o 
 -10   2  15       16.39       10.98      8.52 o 
  -9   2  15       10.57       -4.20      4.20 o 
  -8   2  15       17.86       30.92      9.06 o 
  -7   2  15        4.53        8.86      3.21 o 
  -6   2  15        3.97        3.57      3.91 o 
  -5   2  15      106.57      102.44     15.04 o 
  -4   2  15       11.87        8.21      5.05 o 
  -3   2  15       12.94        7.42      3.97 o 
  -2   2  15       29.51       15.49      6.64 o 
  -1   2  15      115.47      117.92     14.76 o 
   0   2  15      168.30      173.66     16.16 o 
   1   2  15       87.76       85.62     13.22 o 
   2   2  15      756.91      813.90     70.46 o 
   3   2  15        0.92       -2.62      2.62 o 
   4   2  15       19.64        9.37      5.29 o 
   5   2  15        1.19        1.20      2.08 o 
   6   2  15       24.80       19.29      7.71 o 
   7   2  15       17.31        7.26      5.82 o 
   8   2  15        5.34        1.68      2.11 o 
   9   2  15        0.88       -2.81      7.79 o 
  -8   3  15        2.10       -1.76      3.64 o 
  -7   3  15        0.08        7.03      6.27 o 
  -6   3  15        7.90        9.54      5.06 o 
  -5   3  15        0.00        1.51      4.64 o 
  -4   3  15       23.04       12.85      5.76 o 
  -3   3  15       34.47       25.89     10.11 o 
  -2   3  15        8.11        6.62      7.42 o 
  -1   3  15       17.69       21.55      6.78 o 
   0   3  15       43.73       39.54      7.14 o 
   1   3  15       11.57       10.77      5.76 o 
   2   3  15       33.89       40.16      9.06 o 
   3   3  15       10.57        8.73      5.06 o 
   4   3  15        9.20        7.73      3.40 o 
   5   3  15        1.35       -2.68      6.91 o 
   6   3  15        0.55       -3.97     10.43 o 
   7   3  15        2.63       -7.95      9.50 o 
   8   3  15        0.96        9.32     14.37 o 
  -6   4  15        1.68       -5.50      7.00 o 
  -5   4  15        1.38        4.43      4.56 o 
  -4   4  15        6.77       -0.25      3.68 o 
  -3   4  15        5.37        2.36      5.04 o 
  -2   4  15        3.78        2.50      8.29 o 
  -1   4  15        1.15        4.14      6.10 o 
   0   4  15        0.90        9.75      5.89 o 
   1   4  15       94.01       91.70     14.87 o 
   2   4  15        0.01       -4.24      7.72 o 
   3   4  15       33.34       43.44     14.03 o 
   4   4  15       25.24       35.05     13.11 o 
   5   4  15        0.03        4.02     17.24 o 
 -10   0  16       10.13       -9.50     10.98 o 
  -8   0  16       23.39       12.61     10.25 o 
  -6   0  16      134.41      117.48     26.41 o 
  -4   0  16       12.53       17.35      9.87 o 
  -2   0  16       53.76       50.84     18.00 o 
   0   0  16        9.38       16.25     11.82 o 
   2   0  16       43.02       53.91     12.57 o 
   4   0  16       13.10        5.77      4.80 o 
   6   0  16        0.06        1.18      4.51 o 
   8   0  16        0.12       -5.02      5.02 o 
  10   0  16        5.06        4.26      5.56 o 
 -10   1  16        4.18        6.02      8.17 o 
  -9   1  16        8.51       12.35      8.23 o 
  -8   1  16       18.77       15.68      4.47 o 
  -7   1  16       17.46       23.16      5.55 o 
  -6   1  16      179.22      189.75     24.92 o 
  -5   1  16      113.99      130.60     19.52 o 
  -4   1  16        8.24        8.33      4.69 o 
  -3   1  16      110.20      122.45     19.13 o 
  -2   1  16      121.84      134.96     20.15 o 
  -1   1  16       38.37       46.07     11.34 o 
   0   1  16        1.45        9.44      3.26 o 
   1   1  16       37.60       39.56      8.24 o 
   2   1  16      122.83      127.50     14.16 o 
   3   1  16        3.23        2.55      3.08 o 
   4   1  16       17.30       18.73      7.34 o 
   5   1  16        0.15       -1.08      3.70 o 
   6   1  16        0.14        0.93      3.07 o 
   7   1  16        7.54        8.33      4.01 o 
   8   1  16        7.38        6.12      4.46 o 
   9   1  16        9.15        0.88      3.06 o 
  -9   2  16       15.15        1.07      6.35 o 
  -8   2  16        0.69        1.13      2.92 o 
  -7   2  16        8.90        4.62     13.08 o 
  -6   2  16        2.34        1.33      5.61 o 
  -5   2  16       17.39        4.76      8.59 o 
  -4   2  16        1.16        5.23      4.05 o 
  -3   2  16        0.02        2.32      9.30 o 
  -2   2  16        0.02        3.64      6.10 o 
  -1   2  16        3.97       -3.08      3.08 o 
   0   2  16       23.19       19.77      5.93 o 
   1   2  16        3.44        0.70      3.11 o 
   2   2  16      363.85      390.25     27.08 o 
   3   2  16        0.37        1.39      5.89 o 
   4   2  16       38.63       46.88     10.75 o 
   5   2  16       44.69       29.59     13.97 o 
   6   2  16       21.26       10.57      4.12 o 
   7   2  16        3.88       -2.03      2.03 o 
   8   2  16        2.30        5.18      3.61 o 
  -8   3  16        2.56       -7.18     11.85 o 
  -7   3  16        1.12        2.11      5.45 o 
  -6   3  16        1.51        7.76      4.42 o 
  -5   3  16        8.26        9.04      5.14 o 
  -4   3  16        0.12        5.30      6.79 o 
  -3   3  16        4.68        2.50      5.38 o 
  -2   3  16        1.88        5.10      6.39 o 
  -1   3  16        9.66       10.97      4.77 o 
   0   3  16        2.19       -4.81      4.81 o 
   1   3  16       13.32        9.32      7.20 o 
   2   3  16        5.53        7.75      5.14 o 
   3   3  16        1.10       -0.81      5.81 o 
   4   3  16        5.17       14.29      8.09 o 
   5   3  16       28.46       20.53      9.34 o 
   6   3  16        4.13        6.25      8.55 o 
   7   3  16        7.97       10.65      6.68 o 
  -5   4  16        0.21        2.33      8.88 o 
  -4   4  16        4.93        8.19      9.24 o 
  -3   4  16        9.01       -1.13      9.73 o 
  -2   4  16        4.50        9.29      8.04 o 
  -1   4  16        0.11        9.01      8.19 o 
   0   4  16        0.90        6.51      4.12 o 
   1   4  16       14.33       11.36      7.69 o 
   2   4  16        0.60       -6.58      6.58 o 
   3   4  16       33.07       30.10     12.84 o 
   4   4  16        3.62       -0.79      6.02 o 
  -9   0  17       18.75       23.90     16.79 o 
  -7   0  17      146.70      123.64     27.51 o 
  -5   0  17        2.71        0.99      4.70 o 
  -3   0  17      485.39      456.07     53.46 o 
  -1   0  17       75.11       96.76     23.82 o 
   1   0  17       15.72        5.69     11.74 o 
   3   0  17      109.42      106.81     28.79 o 
   5   0  17        8.66       12.50      6.48 o 
   7   0  17        2.91        2.68      4.77 o 
   9   0  17        0.41        1.67      5.49 o 
  -9   1  17        0.39       -5.47      5.47 o 
  -8   1  17       15.96        9.37     15.54 o 
  -7   1  17        1.26        2.66      6.58 o 
  -6   1  17       26.50       28.29      9.47 o 
  -5   1  17       75.41       77.25     16.73 o 
  -4   1  17       49.64       52.62     13.46 o 
  -3   1  17      156.16      165.04     23.13 o 
  -2   1  17       53.98       52.36     13.07 o 
  -1   1  17      238.87      252.84     28.36 o 
   0   1  17      225.33      274.95     28.96 o 
   1   1  17      139.11      165.94     22.39 o 
   2   1  17       73.88       79.75     11.60 o 
   3   1  17        0.73        5.20      4.22 o 
   4   1  17       61.53       60.93      9.46 o 
   5   1  17        7.71        6.70      4.14 o 
   6   1  17        0.31       -3.50      3.50 o 
   7   1  17        3.38        8.64      4.65 o 
   8   1  17        2.33        2.77      4.11 o 
   9   1  17        0.01        1.25      3.91 o 
  -8   2  17       14.55       15.48      7.46 o 
  -7   2  17       17.43       -2.18      7.14 o 
  -6   2  17        1.13        8.74      5.99 o 
  -5   2  17       74.28       61.11     11.65 o 
  -4   2  17       11.12       19.49      8.16 o 
  -3   2  17       60.51       49.80     13.97 o 
  -2   2  17        0.09       -2.51      6.52 o 
  -1   2  17        2.43        0.17      3.74 o 
   0   2  17       82.18       73.09     12.64 o 
   1   2  17        0.07        1.39      3.70 o 
   2   2  17       55.98       59.26     11.29 o 
   3   2  17        5.21        4.57      6.63 o 
   4   2  17        9.70        6.29      2.69 o 
   5   2  17        1.79        2.48      3.74 o 
   6   2  17        1.64        6.25      5.72 o 
   7   2  17        8.98        3.40      3.08 o 
   8   2  17        0.01        0.15      6.63 o 
  -7   3  17        5.22        6.68      4.72 o 
  -6   3  17        6.50       14.19      7.86 o 
  -5   3  17        2.94       10.82      6.02 o 
  -4   3  17       16.69        9.22      5.41 o 
  -3   3  17        2.22        3.42      7.47 o 
  -2   3  17        7.30       22.09      9.59 o 
  -1   3  17        1.66        1.96      8.90 o 
   0   3  17        0.02       -3.95      5.25 o 
   1   3  17        0.39        1.92      5.35 o 
   2   3  17        3.27        4.09      8.62 o 
   3   3  17        8.63        8.86     10.55 o 
   4   3  17       49.51       55.84     14.08 o 
   5   3  17        0.17        4.07      6.04 o 
   6   3  17        0.00       -7.53      7.53 o 
  -3   4  17        0.00        2.83      6.84 o 
  -2   4  17        1.05       -7.29      7.29 o 
  -1   4  17        0.36       -4.08      6.52 o 
   0   4  17        0.29        2.19      8.92 o 
   1   4  17        1.73       -6.42      6.42 o 
   2   4  17        9.95       15.58      5.92 o 
   3   4  17        9.48        7.66      7.29 o 
  -8   0  18        2.31      -15.75     18.27 o 
  -6   0  18        7.34        7.53     14.45 o 
  -4   0  18      386.01      435.73     53.94 o 
  -2   0  18       26.54       14.55     13.38 o 
   0   0  18        9.36        6.96      6.75 o 
   2   0  18       77.14       70.45     15.47 o 
   4   0  18       22.86       30.16      9.54 o 
   6   0  18       23.04       11.41      6.00 o 
   8   0  18        6.00        1.77      5.45 o 
  -9   1  18        1.58        5.02      8.08 o 
  -8   1  18       36.10       39.05     10.29 o 
  -7   1  18        0.24        2.52     17.39 o 
  -6   1  18       15.58        3.42      8.18 o 
  -5   1  18        5.75        4.22      6.96 o 
  -4   1  18       23.55       27.75     10.20 o 
  -3   1  18       40.85       23.05      9.48 o 
  -2   1  18        1.16       12.38     10.42 o 
  -1   1  18        3.88        7.31      5.48 o 
   0   1  18      103.75       95.76     17.09 o 
   1   1  18      152.17      138.75     18.00 o 
   2   1  18      194.31      204.60     21.32 o 
   3   1  18       78.79       89.47     12.88 o 
   4   1  18       33.90       26.02      6.77 o 
   5   1  18        1.67        2.49      3.13 o 
   6   1  18        0.65        4.73      3.56 o 
   7   1  18        0.35       -3.75      4.45 o 
   8   1  18        7.93       10.68      5.57 o 
  -8   2  18        2.83       17.37      8.69 o 
  -7   2  18       21.71       37.46     11.07 o 
  -6   2  18       18.50       27.28      8.10 o 
  -5   2  18       27.09       28.89      9.93 o 
  -4   2  18        0.13       -5.98      9.67 o 
  -3   2  18        6.07        5.87     11.74 o 
  -2   2  18        4.14       -4.28     10.31 o 
  -1   2  18        0.02       -2.32      6.14 o 
   0   2  18        2.14        3.61      4.31 o 
   1   2  18       20.95       18.85      6.34 o 
   2   2  18        2.53        2.51      7.25 o 
   3   2  18        5.64        4.00      2.62 o 
   4   2  18        4.98       11.65     13.91 o 
   5   2  18        0.00        4.08      5.94 o 
   6   2  18        0.05       -4.82      5.34 o 
   7   2  18        0.68        0.62      4.34 o 
  -6   3  18        0.39       14.04      8.79 o 
  -5   3  18        2.60       -5.23      5.23 o 
  -4   3  18        5.52       -5.85     11.69 o 
  -3   3  18        0.78       11.39      8.17 o 
  -2   3  18        0.15        6.94      5.45 o 
  -1   3  18        2.15        4.79      3.64 o 
   0   3  18        0.03        7.84     15.89 o 
   1   3  18        0.49       -1.91      6.15 o 
   2   3  18        7.91        3.84      2.79 o 
   3   3  18        0.03       -5.10      5.10 o 
   4   3  18        0.02       10.29      6.79 o 
   5   3  18        0.00        4.75      4.26 o 
   0   4  18        1.51       -2.32     14.58 o 
  -7   0  19        1.41        6.86     13.94 o 
  -5   0  19        9.14       32.94     17.68 o 
  -3   0  19        1.62       14.61     12.11 o 
  -1   0  19       71.52       70.99     24.35 o 
   1   0  19        7.17        1.25      5.27 o 
   3   0  19      208.84      185.13     27.65 o 
   5   0  19       49.54       28.23     12.70 o 
   7   0  19        0.77       -3.10      4.92 o 
  -8   1  19       18.64       13.97      8.81 o 
  -7   1  19       13.42       14.14      7.38 o 
  -6   1  19       58.84       47.22     23.15 o 
  -5   1  19        6.70       -1.33     12.30 o 
  -4   1  19       10.61       19.52      9.42 o 
  -3   1  19       11.95       32.72     11.61 o 
  -2   1  19        1.36       -1.58      9.50 o 
  -1   1  19      105.42      122.78     20.95 o 
   0   1  19        0.14        0.30     11.40 o 
   1   1  19        0.02        1.25      3.90 o 
   2   1  19       11.42       12.47      5.62 o 
   3   1  19       64.53       57.11     11.53 o 
   4   1  19        1.52       -1.02      4.04 o 
   5   1  19        1.07       -0.69      3.03 o 
   6   1  19        0.09        5.10      4.05 o 
   7   1  19        8.45        4.38      4.14 o 
  -7   2  19        1.77        4.01     10.48 o 
  -6   2  19       18.50       16.45      6.84 o 
  -5   2  19       18.30       22.15      5.16 o 
  -4   2  19        5.00        1.54      4.71 o 
  -3   2  19        0.53        6.31     10.81 o 
  -2   2  19       61.35       57.99     13.83 o 
  -1   2  19        4.92        0.93     10.48 o 
   0   2  19        2.25       -3.57      4.88 o 
   1   2  19       23.45       28.03      8.43 o 
   2   2  19       23.85       23.19      7.33 o 
   3   2  19        3.63        7.33      6.52 o 
   4   2  19       11.08       13.15      7.70 o 
   5   2  19        0.07        2.05      3.48 o 
   6   2  19        3.59        9.54      7.46 o 
  -5   3  19        4.69        0.65      5.05 o 
  -4   3  19        1.86        5.23      5.16 o 
  -3   3  19        3.95       -0.20      3.20 o 
  -2   3  19       12.26        3.52     20.62 o 
  -1   3  19        0.24       -1.09      4.75 o 
   0   3  19        1.91        7.52      6.69 o 
   1   3  19        1.75       -0.22      3.46 o 
   2   3  19        3.27       17.02      8.25 o 
   3   3  19        0.54        4.24      6.24 o 
   4   3  19        2.85       -2.46      5.58 o 
  -6   0  20        1.87      -18.12     18.12 o 
  -4   0  20        5.16        9.74      6.11 o 
  -2   0  20      107.07      124.70     30.77 o 
   0   0  20       14.24       31.47     19.60 o 
   2   0  20        5.34       11.81      9.83 o 
   4   0  20       54.83       53.19     15.04 o 
   6   0  20        0.53       -2.29      6.59 o 
  -7   1  20       14.24        5.39      5.78 o 
  -6   1  20       21.35       22.50      9.63 o 
  -5   1  20       14.68       15.17      7.77 o 
  -4   1  20       21.41       39.85     12.14 o 
  -3   1  20        4.55       -7.05      7.05 o 
  -2   1  20       24.23       46.44     12.87 o 
  -1   1  20        5.97       13.91      6.80 o 
   0   1  20       15.66       16.99     15.46 o 
   1   1  20       28.91       16.04      6.36 o 
   2   1  20       10.75       28.80      8.77 o 
   3   1  20       66.37       75.19     13.31 o 
   4   1  20        0.29        2.64      3.89 o 
   5   1  20        1.14        9.32      4.44 o 
   6   1  20        0.21        8.04      5.53 o 
  -6   2  20       15.29        6.73      8.72 o 
  -5   2  20        9.81       14.03     13.87 o 
  -4   2  20       18.49       20.70     11.10 o 
  -3   2  20        0.22       10.29      9.10 o 
  -2   2  20       11.03        2.29      6.54 o 
  -1   2  20        7.87       30.71     11.44 o 
   0   2  20       19.93       29.22      9.64 o 
   1   2  20        1.77        6.21      4.55 o 
   2   2  20        0.96       -4.76      4.76 o 
   3   2  20        0.01        0.21      4.92 o 
   4   2  20        1.73       -1.74      9.95 o 
   5   2  20        6.76        0.64      5.11 o 
  -3   3  20        6.29        2.62     13.40 o 
  -2   3  20        0.61       18.14      9.36 o 
  -1   3  20        0.50        6.40      9.43 o 
   0   3  20        0.52       -3.61      6.92 o 
   1   3  20        6.68       -2.07      6.68 o 
   2   3  20        0.14       -4.36      7.72 o 
  -5   0  21        0.06        9.94     12.87 o 
  -3   0  21       13.82       21.64     12.49 o 
  -1   0  21       11.96       11.35     13.81 o 
   1   0  21       16.80       22.41     12.85 o 
   3   0  21       61.72       49.83     14.78 o 
   5   0  21       12.69       -3.57      7.37 o 
  -6   1  21        2.27      -10.37     10.37 o 
  -5   1  21        0.02        3.31     24.13 o 
  -4   1  21        3.18       -3.17      7.01 o 
  -3   1  21        0.49       16.24     11.27 o 
  -2   1  21        9.47        5.72     12.70 o 
  -1   1  21        1.54       -1.52      5.99 o 
   0   1  21        2.07       16.79     20.22 o 
   1   1  21       10.76       -2.02      9.28 o 
   2   1  21       20.31       19.64      4.29 o 
   3   1  21        3.77       11.74      6.45 o 
   4   1  21       13.05       10.97      6.10 o 
   5   1  21        6.43       -0.43      2.94 o 
  -4   2  21       12.60       10.43      7.98 o 
  -3   2  21        1.69       13.07     11.53 o 
  -2   2  21        7.49        1.45      5.63 o 
  -1   2  21        7.64       11.53      8.06 o 
   0   2  21       41.26       27.95     11.22 o 
   1   2  21        0.00        3.21      6.80 o 
   2   2  21        8.76        8.88      5.96 o 
   3   2  21        2.56       -2.63      2.63 o 
   4   2  21        0.77        5.07      2.81 o 
  -4   0  22       24.50       34.01     19.80 o 
  -2   0  22       31.55       16.92     11.05 o 
   0   0  22        2.08        2.22      8.03 o 
   2   0  22      165.23      140.89     31.83 o 
   4   0  22       56.72       38.09     19.57 o 
  -4   1  22        1.43       -5.39      5.39 o 
  -3   1  22        9.02        1.22     11.91 o 
  -2   1  22        2.89        4.24      7.58 o 
  -1   1  22        0.64       11.68      6.78 o 
   0   1  22        5.61       -1.04     11.47 o 
   1   1  22        0.10        3.74      5.85 o 
   2   1  22        2.12        1.60      6.22 o 
   3   1  22        4.22       14.37      6.51 o 
   4   1  22        3.81       -2.72      7.00 o 
  -2   2  22        1.99        8.37      6.23 o 
  -1   2  22        0.95        2.13      9.72 o 
   0   2  22       21.96       14.91      7.58 o 
   1   2  22        2.10        1.53      7.39 o 
  -3   0  23       53.08       57.68     23.75 o 
  -1   0  23       60.12      103.79     29.17 o 
   1   0  23        4.88      -12.04     12.04 o 
  -2   1  23        4.72       -3.60      8.40 o 
  -1   1  23        6.27        6.65      9.45 o 
   0   1  23        0.79        2.77     10.30 o 
   1   1  23        8.91        6.53      7.25 o 
                                                 
